# Supplementary material for: Shining light on drug discovery: optogenetic screening for TopBP1 biomolecular condensate inhibitors
Source: NAR Cancer. 2025 Nov 3;7(4):zcaf041. doi: 10.1093/narcan/zcaf041 (PMC12582362; doi:10.1093/narcan/zcaf041)
Supplement: zcaf041_Supplemental_Files [file zcaf041_supplemental_files.zip]

Archive with 5 entries (5 files):
- Supplementary data legends.docx
- Supp_Figures 1-7.pdf
- Supp_tables-2-4.pdf
- Table S1.pdf
- Table S5.xlsx
