# Supplementary material for: Shining light on drug discovery: optogenetic screening for TopBP1 biomolecular condensate inhibitors
Source: NAR Cancer. 2025 Nov 3;7(4):zcaf041. doi: 10.1093/narcan/zcaf041 (PMC12582362; doi:10.1093/narcan/zcaf041)
Supplement: zcaf041_Supplemental_Files [file zcaf041_supplemental_files.zip › Table S5.xlsx]

## Sheet: Prestwick
PlateNumber_PositionNumber_384	PlateNumber_PositionNumber_96	Number of Objects.rep1	Number of Objects.rep2	Number of Objects.rep3	Chemical name	score1	score2	score3	score_average	label
1_A03	01A02	311	548	423	Azaguanine-8	0.197953	1.73398	-0.415071	0.505622	no hit
1_A04	02A02	359	458	498	Metronidazole	0.989765	0.736944	1.2971	1.00794	no hit
1_A05	01A03	359	510	405	Allantoin	0.197953	0.0866992	1.81594	0.700196	no hit
1_A06	02A03	291	607	502	Fulvestrant	-0.197953	1.77733	2.5942	1.39119	no hit
1_A07	01A04	339	436	442	Acetazolamide	-0.593859	0.130049	0.778259	0.104816	no hit
1_A08	02A04	316	403	406	Edrophonium chloride	-0.494883	-0.0866992	-0.674491	-0.418691	no hit
1_A09	01A05	318	431	375	Metformin hydrochloride	-1.13823	-0.260098	-0.778259	-0.725529	no hit
1_A10	02A05	338	478	395	Moroxidine hydrochloride	-0.29693	0.780293	0.311303	0.264889	no hit
1_A11	01A06	356	429	341	Atracurium besylate	-0.791812	-0.736944	-1.19333	-0.907362	no hit
1_A12	02A06	363	423	399	Baclofen (R,S)	0	0.216748	0.207536	0.141428	no hit
1_A13	01A07	382	484	453	Isoflupredone acetate	-0.346418	0.780293	1.03768	0.490518	no hit
1_A14	02A07	382	482	381	Acyclovir	0.395906	0.520195	0.830142	0.582081	no hit
1_A15	01A08	361	534	424	Amiloride hydrochloride dihydrate	0.0989765	1.17044	-0.415071	0.284782	no hit
1_A16	02A08	367	467	399	Diazoxide	0.8413	0.650244	-0.415071	0.358824	no hit
1_A17	01A09	335	475	354	Amprolium hydrochloride	-0.0989765	0	-0.830142	-0.309706	no hit
1_A18	02A09	343	450	391	Amidopyrine	0.593859	0.216748	-0.363187	0.14914	no hit
1_A19	01A10	285	434	473	Hydrochlorothiazide	-0.8413	-0.476846	1.08956	-0.0761947	no hit
1_A20	02A10	377	519	422	Busulfan	0.8413	0.866992	0.830142	0.846145	no hit
1_A21	01A11	296	438	438	Sulfaguanidine	-1.08874	0.0866992	0.830142	-0.0572999	no hit
1_A22	02A11	317	462	388	Pindolol	-1.53414	0.866992	0.155652	-0.170497	no hit
1_B03	03A02	293	434	461	Isoniazid	-0.544371	1.17044	0.518839	0.381636	no hit
1_B04	04A02	365	344	446	Mexiletine hydrochloride	0.0989765	-2.08078	-1.34898	-1.11026	no hit
1_B05	03A03	434	416	405	Pentylenetetrazole	0.890789	1.43054	-0.882026	0.479767	no hit
1_B06	04A03	304	486	365	Flavoxate hydrochloride	-1.03925	0.260098	-0.311303	-0.363486	no hit
1_B07	03A04	339	396	422	Chlorzoxazone	-0.0494883	-0.476846	0.207536	-0.106266	no hit
1_B08	04A04	376	315	408	Bufexamac	-0.494883	-1.64729	0.415071	-0.575699	no hit
1_B09	03A05	432	477	397	Ornidazole	0.445394	0.780293	-0.155652	0.356679	no hit
1_B10	04A05	326	479	409	Glutethimide, para-amino	-0.890789	-0.303447	-0.985794	-0.726677	no hit
1_B11	03A06	322	423	373	Ethosuximide	-0.0494883	-0.433496	0.622607	0.0465408	no hit
1_B12	04A06	338	359	389	Dropropizine (R,S)	-0.494883	-1.73398	-1.81594	-1.34827	no hit
1_B13	03A07	303	427	350	Mafenide hydrochloride	-0.445394	1.04039	-1.08956	-0.164855	no hit
1_B14	04A07	374	496	400	Pinacidil	-0.0989765	-0.563545	-1.40087	-0.687796	no hit
1_B15	03A08	371	437	393	Riluzole hydrochloride	0.395906	-0.433496	-0.363187	-0.133593	no hit
1_B16	04A08	151	225	200	Albendazole	#NA	#NA	#NA	#NA	#NA
1_B17	04A09	356	392	390	Nitrofurantoin	0.494883	-1.04039	-0.415071	-0.320193	no hit
1_B18	03A09	294	422	386	Clonidine hydrochloride	-1.58362	-0.260098	-0.466955	-0.770226	no hit
1_B19	03A10	385	462	444	Hydralazine hydrochloride	0.593859	0.866992	1.55652	1.00579	no hit
1_B20	04A10	334	347	472	Bupropion hydrochloride	-0.643347	-2.29753	0.415071	-0.841935	no hit
1_B21	03A11	406	357	382	Phenelzine sulfate	0.8413	-1.30049	-0.103768	-0.187652	no hit
1_B22	04A11	322	375	394	Alprenolol hydrochloride	-0.148465	-0.390147	-0.93391	-0.490841	no hit
1_C03	01B02	391	415	469	Meticrane	1.93004	0	1.55652	1.16219	no hit
1_C04	02B02	376	505	444	Khellin	0.692836	2.42758	2.85361	1.99134	no hit
1_C05	01B03	428	463	412	Benzonatate	0.346418	1.08374	0.882026	0.770728	no hit
1_C06	02B03	365	439	395	Zimelidine dihydrochloride monohydrate	0.593859	0.910342	0.93391	0.812704	no hit
1_C07	01B04	290	335	409	Hydroflumethiazide	-0.148465	-0.390147	1.03768	0.166356	no hit
1_C08	02B04	378	402	412	Azacyclonol	0.791812	-0.433496	0.93391	0.430742	no hit
1_C09	01B05	304	464	462	Sulfacetamide sodic hydrate	-0.247441	1.30049	1.24521	0.766087	no hit
1_C10	02B05	419	465	425	Azathioprine	1.03925	1.77733	-0.0518839	0.921568	no hit
1_C11	01B06	308	507	378	Heptaminol hydrochloride	-0.544371	2.21083	-0.207536	0.486308	no hit
1_C12	02B06	375	509	414	Lynestrenol	1.6826	0.563545	1.9197	1.38862	no hit
1_C13	01B07	337	558	409	Sulfathiazole	-0.0494883	1.99408	1.03768	0.994091	no hit
1_C14	02B07	388	511	457	Guanabenz acetate	-0.0494883	1.17044	0.518839	0.546597	no hit
1_C15	01B08	414	502	467	Levodopa	1.63311	1.86403	2.02347	1.84021	no hit
1_C16	02B08	322	380	367	Disulfiram	-4.55292	-4.16156	-4.5139	-4.40946	positive hit
1_C17	01B09	368	477	404	Idoxuridine	0.692836	1.82068	0.674491	1.06267	no hit
1_C18	02B09	275	547	416	Acetylsalicylsalicylic acid	-0.940277	2.16748	0.622607	0.616604	no hit
1_C19	01B10	439	470	438	Captopril	2.17748	0.130049	1.19333	1.16695	no hit
1_C20	02B10	387	461	430	Mianserine hydrochloride	0.544371	1.04039	1.19333	0.926031	no hit
1_C21	01B11	264	487	414	Minoxidil	-1.23721	-0.216748	0.363187	-0.363589	no hit
1_C22	02B11	263	470	305	Nocodazole	-1.43516	0.650244	-2.43854	-1.07449	no hit
1_D03	03B02	260	480	461	Tranexamic acid	-0.742324	1.04039	1.55652	0.618195	no hit
1_D04	04B02	333	534	436	Chlorothiazide	-0.494883	1.17044	-0.674491	0.000355519	no hit
1_D05	03B03	355	527	412	Etofylline	0.247441	1.25714	0	0.501527	no hit
1_D06	04B03	328	459	365	Diphenidol hydrochloride	-1.83107	-0.433496	-1.71217	-1.32558	no hit
1_D07	03B04	269	391	421	Tranylcypromine hydrochloride	-1.13823	-0.260098	-0.103768	-0.500698	no hit
1_D08	04B04	357	431	411	Norethindrone	0.494883	0.0866992	0.778259	0.45328	no hit
1_D09	03B05	367	490	388	Alverine citrate salt	0.445394	1.43054	-0.674491	0.40048	no hit
1_D10	04B05	330	462	393	Nortriptyline hydrochloride	-1.03925	-0.390147	-1.2971	-0.908833	no hit
1_D11	03B06	353	411	379	Aceclofenac	0.395906	-0.260098	-0.207536	-0.0239091	no hit
1_D12	04B06	307	396	423	Niflumic acid	-1.23721	-1.30049	0.103768	-0.811309	no hit
1_D13	03B07	387	498	403	Iproniazide phosphate	0.197953	1.25714	0.25942	0.571504	no hit
1_D14	04B07	340	402	400	Isotretinoin	-1.33618	-1.64729	-0.726375	-1.23661	no hit
1_D15	03B08	292	440	414	Sulfamethoxazole	-1.28669	0.0433496	1.08956	-0.051261	no hit
1_D16	04B08	321	401	445	Retinoic acid	-1.58362	-0.520195	-0.363187	-0.822336	no hit
1_D17	03B09	353	487	475	Mephenesin	-0.0494883	0.0866992	1.9197	0.652305	no hit
1_D18	04B09	302	457	396	Antazoline hydrochloride	-1.53414	0.520195	-0.25942	-0.424453	no hit
1_D19	03B10	328	474	514	Phenformin hydrochloride	-0.544371	1.47389	2.9055	1.27834	no hit
1_D20	04B10	334	466	379	Ethacrynic acid	-0.742324	-0.823643	-1.03768	-0.867882	no hit
1_D21	03B11	266	402	425	Flutamide	-0.940277	0	-0.311303	-0.417193	no hit
1_D22	04B11	330	428	378	Praziquantel	-0.8413	-0.520195	-0.674491	-0.678662	no hit
1_E03	01C02	272	421	447	Sulfaphenazole	-0.346418	0.520195	1.66028	0.611354	no hit
1_E04	02C02	314	573	403	R(-) Apomorphine hydrochloride hemihydrate	0.148465	2.55763	0.25942	0.988504	no hit
1_E05	01C03	287	467	469	Panthenol (D)	0.395906	0.476846	0.882026	0.584926	no hit
1_E06	02C03	296	313	320	Amoxapine	-0.346418	-1.64729	-0.674491	-0.889398	no hit
1_E07	01C04	354	337	374	Sulfadiazine	0.395906	0.390147	-0.103768	0.227428	no hit
1_E08	02C04	287	378	346	Cyproheptadine hydrochloride	-0.445394	-1.08374	0	-0.509712	no hit
1_E09	01C05	384	409	477	Norethynodrel	0.692836	0.260098	1.40087	0.7846	no hit
1_E10	02C05	425	399	365	Famotidine	0.940277	0.736944	0.415071	0.697431	no hit
1_E11	01C06	335	424	395	Thiamphenicol	0	0.0433496	0.674491	0.23928	no hit
1_E12	02C06	341	430	383	Danazol	0.643347	-0.130049	0.518839	0.344046	no hit
1_E13	01C07	298	393	409	Cimetidine	-0.494883	-0.433496	1.03768	0.0364331	no hit
1_E14	02C07	343	326	412	Nicorandil	0.247441	-0.606895	1.76405	0.4682	no hit
1_E15	01C08	407	425	358	Doxylamine succinate	2.12799	0.0433496	-0.466955	0.56813	no hit
1_E16	02C08	363	330	368	Pioglitazone	-0.445394	-0.910342	-0.155652	-0.503796	no hit
1_E17	01C09	346	436	406	Ethambutol dihydrochloride	1.63311	1.04039	0.830142	1.16788	no hit
1_E18	02C09	332	442	387	Nomifensine maleate	-0.494883	-0.0866992	0.778259	0.0655589	no hit
1_E19	01C10	347	354	466	Antipyrine	1.23721	-0.520195	1.76405	0.827021	no hit
1_E20	02C10	331	352	434	Aliskiren hemifumarate	-0.544371	-1.21379	0.207536	-0.516875	no hit
1_E21	01C11	291	454	470	Antipyrine, 4-hydroxy	0.148465	0.780293	1.34898	0.759247	no hit
1_E22	02C11	338	356	400	Oxandrolone	0.29693	-0.693594	0.882026	0.161787	no hit
1_F03	03C02	440	483	431	Ampyrone	2.32595	0.433496	0.93391	1.23112	no hit
1_F04	04C02	344	445	380	Ethisterone	0.247441	-0.260098	-0.518839	-0.177165	no hit
1_F05	03C03	286	405	484	Levamisole hydrochloride	-0.445394	-0.780293	1.81594	0.19675	no hit
1_F06	04C03	246	280	357	Triprolidine hydrochloride	-1.43516	-1.82068	-1.86782	-1.70789	no hit
1_F07	03C04	399	345	474	Pargyline hydrochloride	0.445394	-0.780293	0.466955	0.0440187	no hit
1_F08	04C04	361	333	391	Doxepin hydrochloride	-0.247441	-2.90442	-0.93391	-1.36193	no hit
1_F09	03C05	289	362	417	Methocarbamol	-0.29693	0.130049	0.311303	0.0481409	no hit
1_F10	04C05	215	325	370	Dyclonine hydrochloride	-2.07851	-1.51724	-1.40087	-1.66554	no hit
1_F11	03C06	371	299	417	Aztreonam	0.593859	-1.47389	0.0518839	-0.276048	no hit
1_F12	04C06	323	449	365	Dimenhydrinate	-0.791812	-0.997041	-0.207536	-0.665463	no hit
1_F13	03C07	341	378	416	Cloxacillin sodium salt	-0.346418	-0.130049	0	-0.158822	no hit
1_F14	04C07	287	323	397	Disopyramide	-1.33618	-1.95073	-0.363187	-1.2167	no hit
1_F15	03C08	327	355	407	Lacosamide	-0.197953	-1.73398	0.103768	-0.60939	no hit
1_F16	04C08	362	440	384	Clotrimazole	1.6826	-0.346797	-0.674491	0.220438	no hit
1_F17	03C09	334	394	405	Pentolinium bitartrate	-0.0494883	0.866992	0.103768	0.307091	no hit
1_F18	04C09	328	283	380	Vinpocetine	-0.29693	-2.08078	-1.34898	-1.24223	no hit
1_F19	03C10	321	390	452	Aminopurine, 6-benzyl	-0.989765	-0.0433496	1.2971	0.0879943	no hit
1_F20	04C10	336	349	372	Clomipramine hydrochloride	-0.989765	-1.86403	-1.55652	-1.47011	no hit
1_F21	03C11	339	382	412	Tolbutamide	0.692836	-0.303447	0.466955	0.285448	no hit
1_F22	04C11	309	384	347	Fendiline hydrochloride	-2.02902	-1.64729	-2.49043	-2.05558	positive hit
1_G03	01D02	401	509	451	Chloramphenicol	1.53414	1.38719	2.12724	1.68285	no hit
1_G04	02D02	334	488	393	Naloxone hydrochloride	-0.247441	0.303447	0.311303	0.122437	no hit
1_G05	01D03	293	376	363	Epirizole	-0.989765	0.476846	0.415071	-0.032616	no hit
1_G06	02D03	331	380	463	Metolazone	1.23721	-0.476846	1.34898	0.703114	no hit
1_G07	01D04	272	401	388	Diprophylline	-1.03925	-0.346797	0.415071	-0.32366	no hit
1_G08	02D04	375	369	369	Ciprofloxacin hydrochloride monohydrate	0.742324	-0.606895	0.0518839	0.0624377	no hit
1_G09	01D05	250	368	441	Triamterene	-1.58362	-0.563545	0.830142	-0.439009	no hit
1_G10	02D05	337	442	449	Ampicillin trihydrate	0.8413	0	1.55652	0.799272	no hit
1_G11	01D06	375	554	449	Dapsone	1.53414	2.81773	2.28289	2.21158	negative hit
1_G12	02D06	322	405	380	Haloperidol	0.247441	0.476846	-0.207536	0.172251	no hit
1_G13	01D07	408	490	368	Troleandomycin	0.8413	1.56059	0.415071	0.938986	no hit
1_G14	02D07	329	426	325	Naltrexone hydrochloride dihydrate	0.148465	-0.130049	-0.103768	-0.0284506	no hit
1_G15	01D08	393	415	486	Pyrimethamine	0.742324	-0.260098	3.06115	1.18113	no hit
1_G16	02D08	343	514	363	Chlorpheniramine maleate	1.73209	1.69064	-0.155652	1.08902	no hit
1_G17	01D09	321	399	393	Hexamethonium dibromide dihydrate	-0.692836	0.303447	0.207536	-0.0606175	no hit
1_G18	02D09	340	350	388	Nalbuphine hydrochloride	0.0494883	-1.12709	0.207536	-0.290022	no hit
1_G19	01D10	290	322	377	Diflunisal	-0.890789	-0.303447	-0.778259	-0.657498	no hit
1_G20	02D10	314	399	420	Picotamide monohydrate	0.544371	0.693594	1.14145	0.793137	no hit
1_G21	01D11	352	392	346	Niclosamide	-0.346418	-1.60394	-2.02347	-1.32461	no hit
1_G22	02D11	309	454	386	Triamcinolone	0.0989765	0.563545	-0.207536	0.151662	no hit
1_H03	03D02	251	480	403	Midodrine hydrochloride	-1.6826	0.346797	0.311303	-0.3415	no hit
1_H04	04D02	341	392	405	Vincamine	-0.989765	-1.47389	0.25942	-0.734744	no hit
1_H05	03D03	259	401	425	Thalidomide	-1.28669	0	0.415071	-0.290541	no hit
1_H06	04D03	315	495	427	Indomethacin	-0.692836	0.693594	0.882026	0.294262	no hit
1_H07	03D04	394	459	387	Oxolinic acid	0.890789	0.866992	-0.570723	0.395686	no hit
1_H08	04D04	374	378	422	Cortisone	-1.03925	-0.780293	-0.570723	-0.796756	no hit
1_H09	03D05	334	332	374	Nimesulide	-0.0989765	-0.563545	0.466955	-0.0651888	no hit
1_H10	04D05	322	449	455	Prednisolone	-0.692836	0.563545	-0.155652	-0.0949807	no hit
1_H11	03D06	171	383	264	Asenapine maleate	#NA	#NA	#NA	#NA	#NA
1_H12	04D06	399	384	460	Fenofibrate	-0.643347	-0.563545	0.207536	-0.333119	no hit
1_H13	03D07	355	358	380	Pentoxifylline	0.0494883	-1.12709	0.830142	-0.0824865	no hit
1_H14	04D07	367	375	394	Bumetanide	0.445394	-1.47389	-0.778259	-0.602251	no hit
1_H15	03D08	423	389	467	Metaraminol bitartrate	2.12799	-0.910342	1.55652	0.924723	no hit
1_H16	04D08	267	376	350	Labetalol hydrochloride	-1.48465	-0.650244	-0.830142	-0.988345	no hit
1_H17	03D09	364	332	422	Salbutamol	1.08874	-1.17044	1.08956	0.335955	no hit
1_H18	04D09	312	336	370	Cinnarizine	-0.890789	-1.21379	-0.415071	-0.839883	no hit
1_H19	03D10	390	395	419	Prilocaine hydrochloride	1.03925	0.346797	0.830142	0.738731	no hit
1_H20	04D10	316	369	409	Methylprednisolone, 6-alpha	-0.395906	-0.303447	-0.103768	-0.267707	no hit
1_H21	03D11	451	357	421	Camptothecine (S,+)	-0.346418	-2.21083	-1.2971	-1.28478	no hit
1_H22	04D11	328	334	376	Quinidine hydrochloride monohydrate	-1.48465	-1.73398	-0.726375	-1.315	no hit
1_I03	01E02	342	420	370	Procaine hydrochloride	0.593859	0.823643	1.24521	0.887572	no hit
1_I04	02E02	378	469	363	Bromocryptine mesylate	1.13823	1.60394	0.778259	1.17347	no hit
1_I05	01E03	418	347	520	Moxisylyte hydrochoride	2.12799	0.0866992	2.12724	1.44731	no hit
1_I06	02E03	321	417	397	Amfepramone hydrochloride	0.346418	0.693594	0.93391	0.657974	no hit
1_I07	01E04	340	414	342	Betazole hydrochloride	0.247441	-0.173398	0.155652	0.0765648	no hit
1_I08	02E04	428	325	391	Dehydrocholic acid	1.63311	-0.303447	-0.103768	0.408632	no hit
1_I09	01E05	333	339	382	Isoxicam	0.643347	0.0433496	0.207536	0.298078	no hit
1_I10	02E05	359	412	385	Tioconazole	1.78158	0.650244	-0.882026	0.516598	no hit
1_I11	01E06	367	431	468	Naproxen	1.6826	0.736944	1.24521	1.22159	no hit
1_I12	02E06	293	345	316	Perphenazine	0.148465	-1.21379	-0.830142	-0.631822	no hit
1_I13	01E07	305	436	426	Naphazoline hydrochloride	0.890789	0.260098	0	0.383629	no hit
1_I14	02E07	331	316	371	Mefloquine hydrochloride	-1.03925	-2.25418	-1.76405	-1.68583	no hit
1_I15	01E08	386	410	356	Ticlopidine hydrochloride	1.18772	-0.130049	-0.778259	0.0931369	no hit
1_I16	02E08	354	449	437	Isoconazole	0.692836	1.04039	0.674491	0.802572	no hit
1_I17	01E09	378	523	374	Dicyclomine hydrochloride	1.78158	0.693594	-0.25942	0.738584	no hit
1_I18	02E09	334	345	392	Spironolactone	0.0494883	-1.47389	-0.674491	-0.69963	no hit
1_I19	01E10	325	338	384	Amyleine hydrochloride	0.0989765	-0.173398	-0.103768	-0.0593966	no hit
1_I20	02E10	359	465	402	Pirenzepine dihydrochloride	0.593859	0.736944	-0.103768	0.409012	no hit
1_I21	01E11	443	485	399	Lidocaine hydrochloride	1.93004	0.520195	0.985794	1.14534	no hit
1_I22	02E11	343	355	380	Dexamethasone acetate	0.247441	-0.693594	1.08956	0.21447	no hit
1_J03	03E02	409	508	394	Ranitidine hydrochloride	1.28669	1.51724	0.363187	1.05571	no hit
1_J04	04E02	451	461	392	Fludrocortisone acetate	1.78158	0.173398	-1.40087	0.184703	no hit
1_J05	03E03	381	531	385	Tiratricol, 3,3',5-triiodothyroacetic acid	-0.29693	1.47389	-0.103768	0.35773	no hit
1_J06	04E03	332	364	423	Fenoterol hydrobromide	-0.494883	-1.17044	0.0518839	-0.537813	no hit
1_J07	03E04	314	409	416	Flufenamic acid	-0.395906	-0.303447	0.207536	-0.163939	no hit
1_J08	04E04	333	264	318	Homochlorcyclizine dihydrochloride	-1.03925	-2.55763	-2.07536	-1.89075	no hit
1_J09	03E05	407	391	349	Flumequine	1.08874	0	-0.207536	0.293735	no hit
1_J10	04E05	376	435	360	Diethylcarbamazine citrate	0.346418	-0.953692	-0.985794	-0.531023	no hit
1_J11	03E06	281	396	418	Tolfenamic acid	-1.43516	-0.650244	1.34898	-0.245474	no hit
1_J12	04E06	371	425	440	Chenodiol	-0.395906	0	-0.415071	-0.270326	no hit
1_J13	03E07	336	331	391	Meclofenamic acid sodium salt monohydrate	-0.0494883	-1.64729	0.518839	-0.392645	no hit
1_J14	04E07	424	341	352	Perhexiline maleate	-1.58362	-1.77733	-2.43854	-1.93317	no hit
1_J15	03E08	312	426	435	Tibolone	-1.23721	-0.433496	1.14145	-0.176419	no hit
1_J16	04E08	377	455	403	Oxybutynin chloride	-0.643347	-0.520195	-1.55652	-0.906687	no hit
1_J17	03E09	345	361	394	Trimethoprim	0.0989765	0	0.570723	0.223233	no hit
1_J18	04E09	397	347	350	Spiperone	0.643347	-1.17044	-0.93391	-0.487001	no hit
1_J19	03E10	335	373	379	Metoclopramide monohydrochloride	0.0989765	-0.823643	0.0518839	-0.224261	no hit
1_J20	04E10	307	411	370	Pyrilamine maleate	-2.07851	-1.30049	-1.08956	-1.48952	no hit
1_J21	03E11	176	321	289	Fenbendazole	#NA	#NA	#NA	#NA	#NA
1_J22	04E11	359	429	324	Sulfinpyrazone	-0.29693	-0.433496	-2.12724	-0.952555	no hit
1_K03	01F02	360	362	355	Mupirocin	1.48465	-0.433496	-0.363187	0.229321	no hit
1_K04	02F02	483	532	449	Glipizide	2.91981	1.60394	1.19333	1.90569	no hit
1_K05	01F03	363	489	473	Carbamazepine	-0.148465	1.64729	1.97159	1.1568	no hit
1_K06	02F03	351	350	433	Loxapine succinate	0.544371	-1.17044	0.415071	-0.0703326	no hit
1_K07	01F04	279	301	376	Triflupromazine hydrochloride	-0.29693	-1.86403	0	-0.720321	no hit
1_K08	02F04	368	386	393	Hydroxyzine dihydrochloride	0.890789	0.260098	0.882026	0.677638	no hit
1_K09	01F05	386	520	478	Mefenamic acid	0.247441	1.99408	1.9197	1.38708	no hit
1_K10	02F05	330	435	422	Diltiazem hydrochloride	-0.0494883	0.390147	1.34898	0.563213	no hit
1_K11	01F06	401	395	445	Acetohexamide	1.43516	-0.606895	1.40087	0.743043	no hit
1_K12	02F06	349	462	491	Azilsartan kamedoxomil	1.63311	0.693594	3.57999	1.9689	no hit
1_K13	01F07	396	457	441	Sulpiride	1.03925	1.56059	1.55652	1.38545	no hit
1_K14	02F07	278	392	334	Astemizole	-1.13823	-0.173398	-0.882026	-0.731218	no hit
1_K15	01F08	424	432	414	Benoxinate hydrochloride	1.97953	-0.130049	0.622607	0.824029	no hit
1_K16	02F08	306	353	423	Clindamycin hydrochloride	-0.29693	0.303447	1.66028	0.555601	no hit
1_K17	01F09	399	467	385	Oxethazaine	1.08874	0.390147	0.674491	0.717793	no hit
1_K18	02F09	105	325	143	Terfenadine	#NA	#NA	#NA	#NA	#NA
1_K19	01F10	414	369	364	Pheniramine maleate	1.23721	-0.997041	0.103768	0.114644	no hit
1_K20	02F10	451	349	413	Cefotaxime sodium salt	1.88055	-0.0433496	0.830142	0.889115	no hit
1_K21	01F11	282	327	356	Tolazoline hydrochloride	-0.494883	-1.08374	-0.103768	-0.560797	no hit
1_K22	02F11	332	400	353	Tetracycline hydrochloride	-0.346418	0.130049	0.363187	0.0489395	no hit
1_L03	03F02	441	426	402	Piroxicam	1.48465	0.346797	0.466955	0.766133	no hit
1_L04	04F02	478	490	357	Dantrolene sodium salt	1.13823	0.216748	-0.93391	0.140356	no hit
1_L05	03F03	372	433	431	Pyrantel tartrate	0	0.520195	0.518839	0.346345	no hit
1_L06	04F03	353	412	395	Trazodone hydrochloride	-0.742324	0.520195	-1.76405	-0.66206	no hit
1_L07	03F04	391	410	442	Fenspiride hydrochloride	0.247441	1.12709	1.03768	0.80407	no hit
1_L08	04F04	429	511	445	Glafenine hydrochloride	1.13823	1.77733	-0.415071	0.833498	no hit
1_L09	03F05	372	509	365	Gemfibrozil	0.197953	1.73398	-0.207536	0.574801	no hit
1_L10	04F05	356	350	322	Pimethixene maleate	-0.445394	-1.21379	-1.97159	-1.21026	no hit
1_L11	03F06	366	368	313	Mefexamide hydrochloride	1.43516	-0.303447	-1.19333	-0.0205393	no hit
1_L12	04F06	357	366	401	Pergolide mesylate	-1.08874	-0.693594	-1.03768	-0.940005	no hit
1_L13	03F07	477	461	375	Tiapride hydrochloride	1.48465	0.866992	-0.466955	0.628228	no hit
1_L14	04F07	367	348	399	Acemetacin	0.29693	-0.910342	-0.103768	-0.23906	no hit
1_L15	03F08	272	288	320	Mebendazole	-1.18772	-1.77733	-0.25942	-1.07482	no hit
1_L16	04F08	292	347	384	Benzydamine hydrochloride	-0.643347	-1.99408	-0.155652	-0.931027	no hit
1_L17	03F09	393	422	442	Fenbufen	-0.395906	-0.173398	1.81594	0.415544	no hit
1_L18	04F09	377	429	416	Fipexide hydrochloride	0.445394	-0.346797	-0.155652	-0.0190181	no hit
1_L19	03F10	435	451	492	Ketoprofen	1.28669	0.997041	1.40087	1.2282	no hit
1_L20	04F10	404	466	457	Mifepristone	0.989765	1.38719	-0.207536	0.723139	no hit
1_L21	03F11	309	406	292	Indapamide	-0.148465	-1.30049	-1.03768	-0.828877	no hit
1_L22	04F11	377	409	316	Diperodon hydrochloride	0.247441	-1.51724	-1.71217	-0.993988	no hit
1_M03	01G02	303	465	371	Morantel tartrate	-0.445394	1.34384	-0.466955	0.14383	no hit
1_M04	02G02	304	488	394	Verapamil hydrochloride	-0.692836	0.997041	0.882026	0.395411	no hit
1_M05	01G03	379	546	478	Homatropine hydrobromide (R,S)	1.18772	2.12413	1.81594	1.70926	no hit
1_M06	02G03	270	400	432	Dipyridamole	0.0989765	-0.173398	0.778259	0.234612	no hit
1_M07	01G04	271	403	396	Nifedipine	-0.395906	0.303447	1.6084	0.505314	no hit
1_M08	02G04	379	434	438	Chlorhexidine	0.346418	-0.173398	1.86782	0.68028	no hit
1_M09	01G05	380	513	338	Chlorpromazine hydrochloride	1.13823	3.07782	0.155652	1.45723	no hit
1_M10	02G05	320	510	446	Loperamide hydrochloride	0	1.47389	1.24521	0.906367	no hit
1_M11	01G06	335	551	388	Diphenhydramine hydrochloride	0.148465	2.60098	0.674491	1.14131	no hit
1_M12	02G06	341	374	405	Chlortetracycline hydrochloride	0.346418	-0.433496	0.466955	0.126626	no hit
1_M13	01G07	293	444	412	Minaprine dihydrochloride	-0.29693	1.30049	1.2971	0.766886	no hit
1_M14	02G07	347	462	345	Tamoxifen citrate	0.593859	0.823643	-0.363187	0.351438	no hit
1_M15	01G08	301	504	405	Miconazole	-0.544371	0.650244	0	0.0352912	no hit
1_M16	02G08	390	388	333	Nicergoline	-0.445394	-0.780293	-0.882026	-0.702571	no hit
1_M17	01G09	292	393	413	Isoxsuprine hydrochloride	-0.989765	-0.260098	0.830142	-0.139907	no hit
1_M18	02G09	307	496	403	Canrenoic acid potassium salt	0.29693	2.25418	1.45275	1.33462	no hit
1_M19	01G10	364	579	376	Acebutolol hydrochloride	0.742324	1.82068	0.570723	1.04458	no hit
1_M20	02G10	310	356	320	Thioproperazine dimesylate	-0.29693	-0.693594	-1.34898	-0.779835	no hit
1_M21	01G11	318	344	358	Tolnaftate	-1.13823	-1.51724	-0.466955	-1.04081	no hit
1_M22	02G11	444	478	371	Dihydroergotamine tartrate	2.17748	0.997041	0.25942	1.14465	no hit
1_N03	03G02	223	495	379	Norfloxacin	-1.23721	1.08374	-0.103768	-0.0857445	no hit
1_N04	04G02	361	418	363	Lisinopril	-0.940277	-0.390147	-0.882026	-0.737483	no hit
1_N05	03G03	335	430	339	Antimycin A	-0.346418	-0.736944	-0.466955	-0.516772	no hit
1_N06	04G03	379	397	360	Lincomycin hydrochloride	-0.247441	-0.823643	-1.81594	-0.96234	no hit
1_N07	03G04	309	405	382	Xylometazoline hydrochloride	-1.18772	-0.346797	-0.207536	-0.580684	no hit
1_N08	04G04	306	379	334	Telenzepine dihydrochloride	-1.83107	0.173398	-1.24521	-0.967627	no hit
1_N09	03G05	337	307	459	Oxymetazoline hydrochloride	-0.692836	-1.64729	0	-0.78004	no hit
1_N10	04G05	389	360	423	Econazole nitrate	-0.247441	-1.99408	-0.778259	-1.00659	no hit
1_N11	03G06	412	416	379	Nifenazone	2.47441	0	-0.155652	0.77292	no hit
1_N12	04G06	291	387	327	Bupivacaine hydrochloride	-1.48465	-1.38719	-1.14145	-1.33776	no hit
1_N13	03G07	318	313	400	Griseofulvin	0.0494883	-0.476846	0.363187	-0.0213901	no hit
1_N14	04G07	341	328	341	Clemastine fumarate	-1.13823	-1.90738	-0.778259	-1.27462	no hit
1_N15	03G08	379	371	386	Clemizole hydrochloride	0.791812	-1.12709	-0.466955	-0.267411	no hit
1_N16	04G08	324	469	393	Oxytetracycline dihydrate	-1.28669	0.216748	-1.03768	-0.702542	no hit
1_N17	03G09	349	412	355	Tropicamide	0	0.346797	-0.155652	0.0637151	no hit
1_N18	04G09	312	333	398	Pimozide	-1.58362	-2.16748	-0.674491	-1.4752	no hit
1_N19	03G10	326	352	304	Nefopam hydrochloride	-0.742324	-1.12709	-0.466955	-0.77879	no hit
1_N20	04G10	327	402	387	Amodiaquin dihydrochloride dihydrate	-1.08874	-1.25714	-2.02347	-1.45645	no hit
1_N21	03G11	252	325	369	Phentolamine hydrochloride	-1.33618	-1.30049	-0.207536	-0.948069	no hit
1_N22	04G11	383	387	343	Mebeverine hydrochloride	-0.0494883	-1.21379	-2.12724	-1.13017	no hit
1_O03	01H02	351	431	410	Todralazine hydrochloride	0.494883	1.08374	0.518839	0.699154	no hit
1_O04	02H02	333	414	370	Erythromycin	-0.247441	-0.260098	-0.570723	-0.359421	no hit
1_O05	01H03	257	439	430	Imipramine hydrochloride	-1.93004	1.64729	1.45275	0.389998	no hit
1_O06	02H03	355	447	356	Chloroxine	-0.346418	0	-0.103768	-0.150062	no hit
1_O07	01H04	334	441	369	Sulindac	-0.197953	0.433496	-0.570723	-0.111727	no hit
1_O08	02H04	432	330	376	Didanosine	1.78158	-0.260098	-0.622607	0.299624	no hit
1_O09	01H05	303	438	369	Amitryptiline hydrochloride	-0.0989765	-0.216748	-0.363187	-0.226304	no hit
1_O10	02H05	389	456	339	Josamycin	1.6826	0.303447	-0.207536	0.592837	no hit
1_O11	01H06	423	462	423	Adiphenine hydrochloride	2.07851	0.780293	0.93391	1.26424	no hit
1_O12	02H06	337	331	251	Paclitaxel	1.08874	-1.12709	-0.985794	-0.341381	no hit
1_O13	01H07	395	374	470	Dibucaine	0.8413	-0.606895	1.76405	0.666153	no hit
1_O14	02H07	384	450	465	Ivermectin	2.02902	0.606895	1.50463	1.38018	no hit
1_O15	01H08	379	451	454	Prednisone	1.18772	0.390147	1.40087	0.99291	no hit
1_O16	02H08	351	470	373	Gallamine triethiodide	0.494883	1.25714	0.415071	0.722364	no hit
1_O17	01H09	410	378	350	Thioridazine hydrochloride	1.03925	-1.86403	-1.6084	-0.811061	no hit
1_O18	02H09	331	472	426	Neomycin sulfate	-0.346418	0.390147	0.415071	0.152933	no hit
1_O19	01H10	361	423	432	Diphemanil methylsulfate	0.0989765	0.303447	1.14145	0.514623	no hit
1_O20	02H10	384	452	472	Dihydrostreptomycin sulfate	0.940277	0.0433496	1.6084	0.864009	no hit
1_O21	01H11	419	453	333	Trimethobenzamide hydrochloride	1.33618	-0.433496	-1.55652	-0.217944	no hit
1_O22	02H11	381	477	381	Gentamicine sulfate	0.247441	0.303447	0.311303	0.287397	no hit
1_P03	03H02	317	449	378	Etodolac	-0.890789	0.780293	-0.155652	-0.0887157	no hit
1_P04	04H02	450	450	445	Ifenprodil tartrate	0.643347	-0.650244	0.155652	0.0495849	no hit
1_P05	03H03	364	448	336	Scopolamin-N-oxide hydrobromide	0.0494883	-0.173398	-1.19333	-0.43908	no hit
1_P06	04H03	371	537	297	Flunarizine dihydrochloride	-0.692836	1.12709	-2.07536	-0.547034	no hit
1_P07	03H04	393	491	379	Hyoscyamine (L)	1.23721	0.130049	-0.726375	0.213627	no hit
1_P08	04H04	396	433	288	Trifluoperazine dihydrochloride	-0.395906	-0.476846	-2.33478	-1.06918	no hit
1_P09	03H05	409	547	312	Chlorphensin carbamate	0.148465	1.56059	-1.71217	-0.00103921	no hit
1_P10	04H05	321	448	327	Enalapril maleate	-1.33618	0	-2.02347	-1.11989	no hit
1_P11	03H06	375	510	386	Carmofur	-0.940277	1.51724	-0.93391	-0.118983	no hit
1_P12	04H06	374	468	311	Minocycline hydrochloride	0.494883	0	-2.02347	-0.50953	no hit
1_P13	03H07	379	544	400	Dilazep dihydrochloride	0.247441	1.43054	-0.207536	0.490148	no hit
1_P14	04H07	434	507	342	Glibenclamide	-0.247441	0.693594	-1.34898	-0.300943	no hit
1_P15	03H08	405	490	312	Ofloxacin	0.395906	0.433496	-0.674491	0.0516372	no hit
1_P16	04H08	382	454	360	Guanethidine sulfate	0.346418	-0.563545	-2.17912	-0.79875	no hit
1_P17	03H09	394	517	361	Lomefloxacin hydrochloride	0.395906	1.21379	-1.03768	0.190672	no hit
1_P18	04H09	317	491	257	Quinacrine dihydrochloride hydrate	-3.06827	-2.42758	-3.94318	-3.14634	positive hit
1_P19	03H10	257	402	389	Orphenadrine hydrochloride	-1.13823	-0.173398	-1.86782	-1.05982	no hit
1_P20	04H10	383	467	354	Clofilium tosylate	-1.38567	-0.606895	-1.14145	-1.04467	no hit
1_P21	03H11	479	527	405	Proglumide	1.58362	0.953692	0.207536	0.91495	no hit
1_P22	04H11	361	504	394	Fluphenazine dihydrochloride	-1.97953	-0.866992	-0.622607	-1.15638	no hit
2_A03	05A02	434	574	507	Streptomycin sulfate	-1.03157	0.436435	-0.0432366	-0.212792	no hit
2_A04	06A02	411	509	528	Testosterone propionate	-0.952222	-0.0793519	-0.562076	-0.531217	no hit
2_A05	05A03	484	575	502	Alfuzosin hydrochloride	0.674491	0.357083	-0.605312	0.142087	no hit
2_A06	06A03	333	410	452	Haloprogin	-1.66639	-1.07125	0.475602	-0.754012	no hit
2_A07	05A04	467	513	547	Chlorpropamide	0.793519	0.714167	1.64299	1.05023	no hit
2_A08	06A04	416	431	483	Thyroxine (L)	0.357083	-0.436435	1.12415	0.348266	no hit
2_A09	05A05	446	451	412	Phenylpropanolamine hydrochloride	0.833194	-0.158704	0.0864732	0.253655	no hit
2_A10	06A05	368	495	454	Idebenone	-0.634815	0.158704	-1.03768	-0.504596	no hit
2_A11	05A06	414	501	445	Ascorbic acid	-0.19838	0.158704	-0.216183	-0.0852863	no hit
2_A12	06A06	502	552	425	Pepstatin A	1.26963	1.11093	-0.216183	0.721458	no hit
2_A13	05A07	526	601	551	Methyldopa (L,-)	1.34898	2.69796	0.951205	1.66605	no hit
2_A14	06A07	493	496	553	Delavirdine	0.912546	1.26963	0.562076	0.914751	no hit
2_A15	05A08	426	538	456	Cefoperazone dihydrate	0.277731	0.0793519	0.0864732	0.147852	no hit
2_A16	06A08	496	550	523	Adamantamine fumarate	0.515787	0.952222	0.778259	0.748756	no hit
2_A17	05A09	480	465	414	Zoxazolamine	1.46801	-0.476111	-0.735022	0.0856254	no hit
2_A18	06A09	474	411	528	Butoconazole nitrate	0	-0.674491	-0.691785	-0.455425	no hit
2_A19	05A10	501	560	494	Tacrine hydrochloride	1.86477	1.11093	-0.0432366	0.977486	no hit
2_A20	06A10	439	531	416	Amiodarone hydrochloride	-0.357083	1.66639	-0.821495	0.162603	no hit
2_A21	05A11	604	485	459	Bisoprolol fumarate	1.82509	-0.0396759	0.518839	0.768085	no hit
2_A22	06A11	474	449	513	Amphotericin B	0.515787	-0.476111	0.216183	0.0852863	no hit
2_B03	07A02	406	474	490	Serotonin hydrochloride	-0.436435	0.991898	0.432366	0.329276	no hit
2_B04	08A02	382	470	475	Ziprasidone Hydrochloride	-1.62671	-0.357083	-0.907968	-0.963922	no hit
2_B05	07A03	449	533	487	Cefotiam hydrochloride	1.42833	1.19028	0.778259	1.13229	no hit
2_B06	08A03	451	495	560	Mevastatin	-0.515787	0.595139	0.389129	0.15616	no hit
2_B07	07A04	449	475	480	Rofecoxib	0.277731	1.38866	1.42681	1.03107	no hit
2_B08	08A04	436	500	511	Pyridostigmine iodide	-0.476111	0.436435	-0.302656	-0.114111	no hit
2_B09	07A05	485	492	455	Benperidol	0.555463	1.1506	-0.302656	0.467803	no hit
2_B10	08A05	431	463	351	Pentobarbital	-0.317407	-1.34898	-1.98888	-1.21842	no hit
2_B11	07A06	454	418	456	Cefaclor hydrate	0.0793519	0.19838	-0.821495	-0.181255	no hit
2_B12	08A06	460	491	468	Atropine sulfate monohydrate	-0.277731	0	-0.172946	-0.150226	no hit
2_B13	07A07	398	426	447	Colistin sulfate	-0.238056	-0.158704	-0.605312	-0.334024	no hit
2_B14	08A07	438	425	484	Eserine hemisulfate salt	-1.38866	-0.87287	0.345893	-0.638545	no hit
2_B15	07A08	182	163	157	Daunorubicin hydrochloride	#NA	#NA	#NA	#NA	#NA
2_B16	08A08	441	444	409	Itraconazole	-0.753843	-0.436435	-1.08091	-0.757064	no hit
2_B17	07A09	421	475	466	Dosulepin hydrochloride	-0.595139	0.912546	-0.172946	0.0481537	no hit
2_B18	08A09	419	436	439	Acarbose	-1.03157	-0.555463	-1.81594	-1.13432	no hit
2_B19	07A10	462	557	450	Ceftazidime pentahydrate	0.396759	0.436435	0	0.277731	no hit
2_B20	08A10	465	489	447	Entacapone	0.634815	-0.515787	0.216183	0.111737	no hit
2_B21	07A11	438	481	496	Iobenguane sulfate	0.158704	-0.0396759	0.0432366	0.0540881	no hit
2_B22	08A11	390	476	433	Nicotinamide	-0.952222	-0.87287	-1.03768	-0.954257	no hit
2_C03	05B02	446	505	488	Lopinavir	0.595139	0.595139	0.605312	0.59853	no hit
2_C04	06B02	413	545	518	Androsterone	0.436435	1.94412	0.562076	0.980877	no hit
2_C05	05B03	388	494	453	Practolol	-0.0793519	1.1506	0.216183	0.429144	no hit
2_C06	06B03	458	470	464	Amifostine	0.674491	0.793519	0.605312	0.691107	no hit
2_C07	05B04	403	425	481	Zidovudine, AZT	0.753843	0	0.907968	0.553937	no hit
2_C08	06B04	436	479	430	Carbarsone	0.87287	0.912546	0.605312	0.79691	no hit
2_C09	05B05	383	427	386	Sulfisoxazole	0.277731	0.19838	-0.12971	0.115467	no hit
2_C10	06B05	332	396	411	Amlodipine	-1.42833	-1.9838	-1.2971	-1.56974	no hit
2_C11	05B06	444	477	445	Zaprinast	1.1506	1.07125	0.172946	0.798266	no hit
2_C12	06B06	431	475	547	Modafinil	1.30931	1.22995	1.38357	1.30761	no hit
2_C13	05B07	426	430	473	Chlormezanone	-0.19838	-0.238056	1.94565	0.50307	no hit
2_C14	06B07	454	481	488	Bacampicillin hydrochloride	1.07125	1.30931	0.691785	1.02411	no hit
2_C15	05B08	502	465	386	Procainamide hydrochloride	1.03157	0.119028	-0.25942	0.297061	no hit
2_C16	06B08	455	462	394	Lamivudine	0.634815	0.158704	0.0432366	0.278918	no hit
2_C17	05B09	444	460	483	N6-methyladenosine	-0.793519	-0.238056	-0.475602	-0.502392	no hit
2_C18	06B09	437	431	482	Biotin	1.07125	-0.0793519	0.345893	0.44593	no hit
2_C19	05B10	436	472	443	Guanfacine hydrochloride	0.634815	0.674491	0.172946	0.494084	no hit
2_C20	06B10	404	487	530	Bisacodyl	0.19838	0.991898	0.345893	0.512057	no hit
2_C21	05B11	444	513	446	Domperidone	0.714167	0.753843	-0.0432366	0.474924	no hit
2_C22	06B11	464	492	463	Erlotinib	2.38056	0.912546	0.518839	1.27065	no hit
2_D03	07B02	440	415	452	Metixene hydrochloride	0.277731	-0.0793519	-0.389129	-0.0635832	no hit
2_D04	08B02	385	490	487	Tetracaïne hydrochloride	-0.753843	0.238056	-1.2971	-0.604295	no hit
2_D05	07B03	479	409	558	Nitrofural	-0.634815	-0.833194	0.605312	-0.287566	no hit
2_D06	08B03	455	502	439	Mometasone furoate	-0.833194	-0.714167	-1.55652	-1.03463	no hit
2_D07	07B04	456	393	504	Omeprazole	0.634815	-0.595139	1.34033	0.460003	no hit
2_D08	08B04	434	450	494	Troglitazone	-0.87287	-0.634815	-0.648549	-0.718745	no hit
2_D09	07B05	423	504	517	Propylthiouracil	0	1.1506	-0.216183	0.311473	no hit
2_D10	08B05	433	474	463	Dacarbazine	0.714167	0.277731	-0.864732	0.0423888	no hit
2_D11	07B06	343	459	415	Terconazole	0	0.436435	-0.778259	-0.113941	no hit
2_D12	08B06	404	418	469	Tenatoprazole	-0.19838	-1.11093	-0.648549	-0.652618	no hit
2_D13	07B07	407	466	444	Tiaprofenic acid	-0.19838	0.87287	0.25942	0.311303	no hit
2_D14	08B07	373	450	406	Acetopromazine maleate salt	-0.87287	-0.396759	-0.691785	-0.653805	no hit
2_D15	07B08	458	477	454	Vancomycin hydrochloride	0.753843	1.19028	-0.302656	0.547155	no hit
2_D16	08B08	461	453	471	Escitalopram oxalate	1.07125	-0.119028	-0.25942	0.230934	no hit
2_D17	07B09	400	438	433	Artemisinin	0.238056	0.833194	0	0.357083	no hit
2_D18	08B09	433	374	441	Ropinirole hydrochloride	0	-0.793519	-1.85917	-0.884231	no hit
2_D19	07B10	440	430	428	Propafenone hydrochloride	1.11093	0.595139	1.21062	0.97223	no hit
2_D20	08B10	487	496	437	Lacidipine	-0.0396759	-0.158704	-0.432366	-0.210249	no hit
2_D21	07B11	455	405	439	Ethamivan	1.03157	-0.317407	-0.518839	0.0651092	no hit
2_D22	08B11	384	480	448	Argatroban	-0.714167	0	0.25942	-0.151582	no hit
2_E03	05C02	453	535	472	Furosemide	0.515787	0.87287	0.864732	0.75113	no hit
2_E04	06C02	463	633	489	Suloctidil	-0.634815	1.07125	-0.691785	-0.0851167	no hit
2_E05	05C03	382	482	447	Methapyrilene hydrochloride	0.515787	0.753843	0.907968	0.725866	no hit
2_E06	06C03	370	448	456	Zotepine	0.753843	0.952222	0.12971	0.611925	no hit
2_E07	05C04	383	440	446	Desipramine hydrochloride	-0.476111	-0.158704	0.475602	-0.0530708	no hit
2_E08	06C04	340	432	494	Carisoprodol	-0.238056	0.277731	1.21062	0.416767	no hit
2_E09	05C05	384	459	436	Clorgyline hydrochloride	-0.793519	1.42833	0.475602	0.370139	no hit
2_E10	06C05	386	495	551	Cephalosporanic acid, 7-amino	-0.119028	1.26963	1.2971	0.8159	no hit
2_E11	05C06	364	432	439	Clenbuterol hydrochloride	0.833194	0.912546	-0.216183	0.509853	no hit
2_E12	06C06	401	517	451	Chicago sky blue 6B	-0.317407	1.03157	-1.03768	-0.107837	no hit
2_E13	05C07	404	459	387	Maprotiline hydrochloride	-0.357083	0.515787	-0.432366	-0.0912207	no hit
2_E14	06C07	378	415	464	Buflomedil hydrochloride	-0.357083	0.277731	0.0432366	-0.0120384	no hit
2_E15	05C08	372	515	478	Thioguanosine	0.396759	1.78542	1.34033	1.17417	no hit
2_E16	06C08	363	499	404	Dibenzepine hydrochloride	-0.277731	0.833194	0.172946	0.242803	no hit
2_E17	05C09	364	391	420	Chlorprothixene hydrochloride	-0.357083	-0.0396759	-0.907968	-0.434909	no hit
2_E18	06C09	425	448	456	Roxatidine Acetate hydrochloride	0.674491	0.952222	1.38357	1.00343	no hit
2_E19	05C10	527	422	449	Ritodrine hydrochloride	2.22185	-0.317407	2.11859	1.34101	no hit
2_E20	06C10	413	457	441	Valacyclovir hydrochloride	1.26963	0.436435	1.03768	0.914581	no hit
2_E21	05C11	364	395	399	Clozapine	-0.436435	-0.19838	-0.345893	-0.326903	no hit
2_E22	06C11	414	419	418	Cisapride	0.634815	0.634815	0.0864732	0.452034	no hit
2_F03	07C02	381	408	490	Vigabatrin hydrochloride	-0.277731	-1.03157	1.16739	-0.0473059	no hit
2_F04	08C02	416	466	488	Reboxetine mesylate	0	-0.555463	-0.12971	-0.228391	no hit
2_F05	07C03	371	469	411	Biperiden hydrochloride	-0.436435	0.0793519	0.12971	-0.0757912	no hit
2_F06	08C03	332	483	450	Camylofine chlorhydrate	-1.03157	0.357083	-0.821495	-0.498662	no hit
2_F07	07C04	426	515	475	Cetirizine dihydrochloride	0.0793519	1.07125	0.691785	0.614129	no hit
2_F08	08C04	361	460	367	Papaverine hydrochloride	-0.476111	1.03157	-0.778259	-0.0742652	no hit
2_F09	07C05	410	454	451	Etifenin	0.634815	0.87287	-0.216183	0.430501	no hit
2_F10	08C05	368	511	422	Yohimbine hydrochloride	-0.991898	1.34898	-0.907968	-0.183628	no hit
2_F11	07C06	459	484	552	Metaproterenol sulfate, orciprenaline sulfate	0.396759	0.674491	1.98888	1.02004	no hit
2_F12	08C06	406	367	376	Voriconazole	-0.0396759	-1.74574	-1.51328	-1.09957	no hit
2_F13	07C07	377	434	452	Sisomicin sulfate	-0.634815	0.515787	2.07536	0.652109	no hit
2_F14	08C07	389	442	468	Alfacalcidol	-0.396759	-0.396759	-1.90241	-0.898643	no hit
2_F15	07C08	427	458	421	Sibutramine hydrochloride	0.634815	1.26963	0.25942	0.721288	no hit
2_F16	08C08	365	402	461	Cilostazol	-0.634815	-0.317407	-0.172946	-0.375056	no hit
2_F17	07C09	425	354	394	Acenocoumarol	0.952222	-0.0793519	0.389129	0.420667	no hit
2_F18	08C09	337	407	389	Galanthamine hydrobromide	-1.26963	-1.19028	-0.605312	-1.02174	no hit
2_F19	07C10	313	354	356	Bromperidol	-0.991898	-0.0396759	-1.21062	-0.7474	no hit
2_F20	08C10	336	390	365	Azelastine hydrochloride	-1.1506	-0.714167	-1.94565	-1.27014	no hit
2_F21	07C11	355	418	359	Cyclizine hydrochloride	-0.674491	-0.317407	-0.951205	-0.647701	no hit
2_F22	08C11	360	437	410	Etretinate	-0.634815	-0.238056	-2.03212	-0.96833	no hit
2_G03	05D02	413	509	420	Chlorthalidone	0.238056	0.515787	0.345893	0.366578	no hit
2_G04	06D02	432	498	535	Pefloxacine	0.991898	1.22995	1.55652	1.25946	no hit
2_G05	05D03	394	487	510	Dobutamine hydrochloride	0.87287	1.34898	0.864732	1.02886	no hit
2_G06	06D03	407	559	434	Corticosterone	0.515787	1.38866	1.16739	1.02394	no hit
2_G07	05D04	396	448	445	Moclobemide	0.357083	0.555463	0.345893	0.41948	no hit
2_G08	06D04	393	358	434	Cyanocobalamin	-0.0793519	-0.436435	0.0432366	-0.157517	no hit
2_G09	05D05	400	492	492	Clopamide	0.317407	0.396759	1.85917	0.85778	no hit
2_G10	06D05	411	491	429	Cefadroxil	0.277731	0.952222	0.951205	0.727053	no hit
2_G11	05D06	361	405	391	Hycanthone	-0.119028	-0.595139	-1.08091	-0.59836	no hit
2_G12	06D06	389	514	436	Cyclosporin A	-0.0793519	0.357083	0.302656	0.193463	no hit
2_G13	05D07	376	419	422	Adenosine 5'-monophosphate monohydrate	0.793519	0.357083	0.0864732	0.412358	no hit
2_G14	06D07	341	413	363	Digitoxigenin	-2.22185	-1.82509	-2.11859	-2.05518	positive hit
2_G15	05D08	378	418	456	Amoxicillin	0.158704	1.38866	0.605312	0.717558	no hit
2_G16	06D08	291	390	386	Digoxin	-2.18218	-2.10282	-2.98332	-2.42277	positive hit
2_G17	05D09	374	450	447	Pemirolast potassium	0.0396759	1.34898	-0.0432366	0.448474	no hit
2_G18	06D09	208	205	180	Doxorubicin hydrochloride	#NA	#NA	#NA	#NA	#NA
2_G19	05D10	347	447	473	Dextromethorphan hydrobromide monohydrate	-0.833194	0.634815	0.951205	0.250942	no hit
2_G20	06D10	401	421	426	Carbimazole	0.476111	0.793519	1.59975	0.956461	no hit
2_G21	05D11	400	368	426	Droperidol	1.42833	0.19838	1.2971	0.974604	no hit
2_G22	06D11	429	281	362	Epiandrosterone	0.674491	-1.26963	-1.16739	-0.587509	no hit
2_H03	07D02	449	549	497	Fluoxetine hydrochloride	0.991898	0.277731	0.25942	0.509683	no hit
2_H04	08D02	381	409	498	Emedastine	-1.26963	-1.42833	-0.216183	-0.971382	no hit
2_H05	07D03	445	470	486	Iohexol	0.357083	0.87287	1.08091	0.770289	no hit
2_H06	08D03	396	448	404	Etofenamate	-1.26963	-0.119028	-0.302656	-0.563771	no hit
2_H07	07D04	393	468	486	Norcyclobenzaprine	-0.634815	0.0396759	-0.562076	-0.385738	no hit
2_H08	08D04	432	387	415	Zaleplon	-0.238056	-0.555463	-1.34033	-0.711284	no hit
2_H09	07D05	360	368	416	Pyrazinamide	0.238056	-0.396759	0.475602	0.105633	no hit
2_H10	08D05	374	453	464	Diclofenac sodium	-0.19838	0.158704	0.432366	0.130897	no hit
2_H11	07D06	401	443	443	Trimethadione	0.714167	0.357083	-0.216183	0.285022	no hit
2_H12	08D06	337	409	396	Exemestane	-0.436435	-0.0396759	-1.64299	-0.706367	no hit
2_H13	07D07	424	466	473	Lovastatin	0.674491	0.0793519	0.691785	0.481876	no hit
2_H14	08D07	428	397	468	Fomepizole	-1.03157	-0.87287	0.0864732	-0.60599	no hit
2_H15	07D08	413	436	460	Nystatine	0.753843	1.22995	-0.345893	0.545968	no hit
2_H16	08D08	387	388	372	Temozolomide	-0.317407	-1.1506	-1.03768	-0.835229	no hit
2_H17	07D09	380	433	369	Budesonide	-0.714167	0.0793519	-0.605312	-0.413376	no hit
2_H18	08D09	326	392	476	Xylazine	-1.74574	-0.396759	-0.0432366	-0.728579	no hit
2_H19	07D10	349	399	496	Imipenem	-0.0793519	0.396759	1.59975	0.639054	no hit
2_H20	08D10	359	400	458	Celiprolol hydrochloride	-0.555463	-0.476111	-0.432366	-0.48798	no hit
2_H21	07D11	375	317	448	Sulfasalazine	0.515787	-1.26963	0.518839	-0.0783345	no hit
2_H22	08D11	279	457	483	Zopiclone	-2.1425	-0.714167	-0.12971	-0.995459	no hit
2_I03	05E02	373	535	415	Bambuterol hydrochloride	-0.555463	1.07125	1.25386	0.589883	no hit
2_I04	06E02	415	451	419	Estradiol-17 beta	1.07125	1.1506	0.907968	1.04327	no hit
2_I05	05E03	462	515	486	Betamethasone	1.11093	2.22185	1.03768	1.45682	no hit
2_I06	06E03	388	503	537	Clobutinol hydrochloride	0.476111	1.11093	1.12415	0.903729	no hit
2_I07	05E04	269	349	295	Colchicine	-1.66639	-0.238056	-1.64299	-1.18248	no hit
2_I08	06E04	330	364	467	Nebivolol hydrochloride	-0.476111	-0.595139	0.389129	-0.227374	no hit
2_I09	05E05	420	477	484	Metergoline	0.0793519	0.753843	0.302656	0.378617	no hit
2_I10	06E05	402	469	489	Oxcarbazepine	0.158704	1.70606	1.12415	0.996307	no hit
2_I11	05E06	459	502	450	Brinzolamide	0.952222	0.793519	1.16739	0.971043	no hit
2_I12	06E06	412	458	505	Cyclobenzaprine hydrochloride	0.674491	0.674491	0.302656	0.550546	no hit
2_I13	05E07	397	479	441	Ambroxol hydrochloride	0.476111	0.912546	-0.389129	0.333176	no hit
2_I14	06E07	436	561	438	Carteolol hydrochloride	0.952222	3.2931	0.562076	1.60247	no hit
2_I15	05E08	382	441	519	Benfluorex	0.595139	-0.19838	2.5942	0.996985	no hit
2_I16	06E08	416	463	471	Hydrocortisone base	0.476111	1.82509	0.778259	1.02649	no hit
2_I17	05E09	433	437	489	Bepridil hydrochloride	1.38866	-0.634815	1.16739	0.64041	no hit
2_I18	06E09	442	460	498	Pitavastatin calcium	0.436435	0.19838	2.20507	0.946627	no hit
2_I19	05E10	346	405	470	Meloxicam	-0.515787	0.555463	1.98888	0.676186	no hit
2_I20	06E10	360	486	430	Pilocarpine nitrate	0.19838	0.674491	-0.345893	0.175659	no hit
2_I21	05E11	388	390	458	Benzbromarone	1.11093	-0.515787	0.562076	0.385738	no hit
2_I22	06E11	372	347	457	Dicloxacillin sodium salt hydrate	-0.476111	-0.793519	1.47004	0.0668048	no hit
2_J03	07E02	420	554	423	Lofexidine	-0.158704	0.87287	-1.21062	-0.165486	no hit
2_J04	08E02	422	442	409	Tranilast	0.317407	0.634815	-0.25942	0.230934	no hit
2_J05	07E03	400	497	401	Thiostrepton	-2.89634	-3.05505	-4.06424	-3.33854	positive hit
2_J06	08E03	394	292	431	Tizanidine hydrochloride	-0.753843	-2.02347	-0.518839	-1.09872	no hit
2_J07	07E04	335	452	439	Miglitol	-0.436435	0.991898	0.389129	0.314864	no hit
2_J08	08E04	360	434	427	Zafirlukast	-0.952222	-0.317407	-0.648549	-0.639393	no hit
2_J09	07E05	355	481	399	Tiabendazole	-0.357083	0.19838	0.12971	-0.00966465	no hit
2_J10	08E05	416	511	459	Butenafine Hydrochloride	-0.277731	0.753843	-0.821495	-0.115128	no hit
2_J11	07E06	425	431	437	Rifampicin	0.753843	0.436435	-0.25942	0.310286	no hit
2_J12	08E06	360	411	450	Carbadox	-0.396759	0.0396759	-0.389129	-0.248738	no hit
2_J13	07E07	396	437	434	Ethionamide	0.476111	-0.0396759	0.907968	0.448135	no hit
2_J14	08E07	382	420	419	Rimantadine Hydrochloride	-0.87287	-0.793519	-0.389129	-0.685173	no hit
2_J15	07E08	310	452	441	Tenoxicam	-0.634815	0.555463	0.389129	0.103259	no hit
2_J16	08E08	417	427	463	Tirofiban hydrochloride	0.476111	-0.674491	0.907968	0.23653	no hit
2_J17	07E09	428	463	479	Triflusal	0.555463	0.277731	-0.0432366	0.263319	no hit
2_J18	08E09	218	295	269	Oxibendazol	-2.81699	-2.89634	-3.32922	-3.01418	positive hit
2_J19	07E10	442	436	460	Mesoridazine besylate	1.54736	-0.396759	0.0864732	0.412358	no hit
2_J20	08E10	376	389	437	Ipsapirone	-0.0793519	-0.952222	0.432366	-0.199736	no hit
2_J21	07E11	358	362	423	Trolox	-0.19838	-0.674491	0.216183	-0.218896	no hit
2_J22	08E11	314	347	428	Hydroxychloroquine sulfate	-1.78542	-1.90444	-1.34033	-1.67673	no hit
2_K03	05F02	350	487	479	Ketotifen fumarate	-0.555463	0.357083	0.735022	0.178881	no hit
2_K04	06F02	431	452	462	Alizapride hydrochloride	1.34898	0.436435	0.216183	0.6672	no hit
2_K05	05F03	348	497	481	Debrisoquin sulfate	0.396759	0.436435	1.72946	0.854219	no hit
2_K06	06F03	408	428	438	Stanozolol	0.238056	0.833194	-0.216183	0.285022	no hit
2_K07	05F04	443	449	380	Amethopterin (R,S)	1.30931	1.78542	0.302656	1.13246	no hit
2_K08	06F04	361	339	450	Calcipotriene	0	-0.753843	0	-0.251281	no hit
2_K09	05F05	400	501	489	Methylergometrine maleate	0.87287	0.952222	2.2483	1.3578	no hit
2_K10	06F05	408	443	540	Linezolid	0.277731	-0.0396759	1.47004	0.569367	no hit
2_K11	05F06	307	436	457	Methiothepin maleate	-1.1506	0.674491	0.25942	-0.0722305	no hit
2_K12	06F06	361	385	446	Mebhydroline 1,5-naphtalenedisulfonate	-0.0396759	0.634815	0.735022	0.443387	no hit
2_K13	05F07	388	501	469	Clofazimine	0.119028	0.476111	-1.12415	-0.176337	no hit
2_K14	06F07	355	384	409	Meclocycline sulfosalicylate	0.396759	0.0396759	1.08091	0.505783	no hit
2_K15	05F08	366	393	446	Nafronyl oxalate	0.158704	-0.238056	0.648549	0.189732	no hit
2_K16	06F08	359	432	441	Meclozine dihydrochloride	0.833194	-0.396759	0.778259	0.404898	no hit
2_K17	05F09	382	415	490	Bezafibrate	0.19838	-0.0793519	2.42125	0.846759	no hit
2_K18	06F09	423	440	453	Melatonin	1.07125	-0.158704	-0.0432366	0.28977	no hit
2_K19	05F10	358	448	399	Nefazodone hydrochloride	-0.277731	0.317407	-0.475602	-0.145309	no hit
2_K20	06F10	403	439	482	Butalbital	0.0396759	0.357083	0.432366	0.276375	no hit
2_K21	05F11	343	354	381	Clebopride maleate	-0.674491	-0.396759	0.389129	-0.227374	no hit
2_K22	06F11	371	407	462	Dinoprost trometamol	-0.357083	-0.476111	0.432366	-0.13361	no hit
2_L03	07F02	443	481	341	Pirenperone	0.555463	0.0396759	-0.172946	0.140731	no hit
2_L04	08F02	383	566	468	Loracarbef	-0.0793519	0.357083	-0.821495	-0.181255	no hit
2_L05	07F03	375	463	411	Grepafloxacin	-0.238056	0.515787	-0.691785	-0.138018	no hit
2_L06	08F03	369	411	457	Fenipentol	-0.476111	-0.238056	-0.562076	-0.425414	no hit
2_L07	07F04	378	433	463	Phenacetin	0.238056	0	0.389129	0.209062	no hit
2_L08	08F04	399	426	404	Diosmin	0.238056	-0.674491	-1.2971	-0.577844	no hit
2_L09	07F05	369	376	416	Atovaquone	-0.674491	-0.714167	-1.03768	-0.808779	no hit
2_L10	08F05	386	418	459	Carbidopa	-0.753843	-0.714167	-1.16739	-0.878466	no hit
2_L11	07F06	378	448	441	Methoxamine hydrochloride	-0.515787	-0.158704	1.16739	0.164299	no hit
2_L12	08F06	409	422	406	(-)-Emtricitabine	-0.0396759	-1.11093	-0.691785	-0.614129	no hit
2_L13	07F07	377	357	493	(S)-(-)-Atenolol	-0.595139	-0.0396759	1.03768	0.134288	no hit
2_L14	08F07	352	480	424	Demecarium bromide	-0.396759	0.277731	-1.72946	-0.616164	no hit
2_L15	07F08	320	480	418	Piracetam	-0.634815	0.0396759	-0.432366	-0.342502	no hit
2_L16	08F08	409	385	410	Tolvaptan	-0.158704	-0.912546	-0.778259	-0.616503	no hit
2_L17	07F09	402	448	484	Phenindione	-0.991898	-0.555463	-0.0864732	-0.544611	no hit
2_L18	08F09	418	443	466	Acipimox	-0.396759	-0.714167	-0.25942	-0.456782	no hit
2_L19	07F10	313	371	402	Thiocolchicoside	-0.158704	-1.11093	0	-0.42321	no hit
2_L20	08F10	317	408	436	Diflorasone Diacetate	-1.62671	-0.436435	-0.302656	-0.788601	no hit
2_L21	07F11	322	381	414	Clorsulon	0	0.19838	-0.778259	-0.193293	no hit
2_L22	08F11	350	312	437	Acamprosate calcium	-0.793519	-2.06315	-0.475602	-1.11076	no hit
2_M03	05G02	539	444	400	Lidoflazine	1.30931	-0.476111	-0.691785	0.0471364	no hit
2_M04	06G02	414	511	429	Tropisetron hydrochloride	-0.158704	1.26963	0.821495	0.64414	no hit
2_M05	05G03	448	529	452	Betaxolol hydrochloride	0.793519	2.81699	0.12971	1.24674	no hit
2_M06	06G03	403	417	470	Cefixime	0.119028	0.0793519	1.47004	0.556141	no hit
2_M07	05G04	413	389	406	Nicardipine hydrochloride	0.515787	-0.555463	0.778259	0.246194	no hit
2_M08	06G04	332	461	398	Metrizamide	-0.19838	-0.595139	0.432366	-0.120384	no hit
2_M09	05G05	451	410	507	Probucol	1.26963	-0.19838	0.691785	0.587678	no hit
2_M10	06G05	409	451	468	Quetiapine hemifumarate	0.674491	0.912546	-0.25942	0.442539	no hit
2_M11	05G06	395	338	420	Mitoxantrone dihydrochloride	1.54736	0	-0.735022	0.27078	no hit
2_M12	06G06	426	507	460	Tosufloxacin hydrochloride	0	1.03157	0.562076	0.531217	no hit
2_M13	05G07	395	398	479	GBR 12909 dihydrochloride	0.19838	-0.515787	1.55652	0.413037	no hit
2_M14	06G07	424	369	396	Efavirenz	-0.396759	0	0.562076	0.0551055	no hit
2_M15	05G08	425	428	483	Carbetapentane citrate	0.991898	0	0.475602	0.489167	no hit
2_M16	06G08	411	446	511	Rifapentine	0.634815	0.476111	1.68623	0.932384	no hit
2_M17	05G09	374	431	449	Dequalinium dichloride	0.515787	0.317407	0.735022	0.522739	no hit
2_M18	06G09	360	443	444	Neostigmine bromide	0.515787	0.87287	0.432366	0.607008	no hit
2_M19	05G10	416	454	432	Ketoconazole	1.19028	0.515787	-0.345893	0.453391	no hit
2_M20	06G10	462	508	435	Niridazole	1.42833	1.19028	0.821495	1.1467	no hit
2_M21	05G11	358	417	384	Fusidic acid sodium salt	-0.277731	1.11093	-0.821495	0.00389977	no hit
2_M22	06G11	430	402	445	Ceforanide	0.357083	-0.119028	1.21062	0.482893	no hit
2_N03	07G02	415	479	523	Ciclopirox ethanolamine	-0.833194	-1.34898	0.172946	-0.669743	no hit
2_N04	08G02	436	485	490	Mizolastine	-0.555463	-1.11093	-0.691785	-0.786058	no hit
2_N05	07G03	418	392	440	Probenecid	-0.0793519	-0.476111	0.691785	0.0454408	no hit
2_N06	08G03	501	457	484	Amisulpride	0.714167	-0.991898	-0.562076	-0.279936	no hit
2_N07	07G04	501	418	496	Betahistine mesylate	0.87287	-0.753843	0.691785	0.270271	no hit
2_N08	08G04	418	424	486	Pyridoxine hydrochloride	-0.119028	-0.119028	-0.432366	-0.223474	no hit
2_N09	07G05	420	405	422	Tobramycin	0.158704	-0.19838	-0.302656	-0.114111	no hit
2_N10	08G05	395	455	399	Mercaptopurine	-0.396759	-0.515787	-1.08091	-0.664487	no hit
2_N11	07G06	377	345	406	Tetramisole hydrochloride	0.476111	-0.277731	-0.12971	0.02289	no hit
2_N12	08G06	333	308	426	Cytarabine	-1.26963	-2.69796	-1.72946	-1.89902	no hit
2_N13	07G07	367	423	473	Pregnenolone	-0.238056	0.158704	-0.994442	-0.357931	no hit
2_N14	08G07	299	408	420	Racecadotril	-1.66639	-1.07125	-0.907968	-1.2152	no hit
2_N15	07G08	383	424	466	Molsidomine	0.396759	-0.0793519	-0.605312	-0.0959683	no hit
2_N16	08G08	359	411	446	Folic acid	-0.833194	-1.26963	-0.605312	-0.902712	no hit
2_N17	07G09	414	407	481	Chloroquine diphosphate	0.158704	-1.1506	0.432366	-0.186511	no hit
2_N18	08G09	339	401	438	Benazepril hydrochloride	-1.74574	-1.22995	-0.648549	-1.20808	no hit
2_N19	07G10	359	430	435	Trimetazidine dihydrochloride	-0.317407	-0.436435	0.691785	-0.0206857	no hit
2_N20	08G10	321	322	380	Aniracetam	-1.58704	-1.66639	-1.03768	-1.43037	no hit
2_N21	07G11	366	395	430	Ropivacaine hydrochloride	-0.277731	-0.476111	0.25942	-0.164808	no hit
2_N22	08G11	346	323	426	Dimethisoquin hydrochloride	-1.11093	-1.62671	-1.81594	-1.51786	no hit
2_O03	05H02	486	485	510	Terbutaline hemisulfate	0.714167	0.793519	0.864732	0.790806	no hit
2_O04	06H02	495	457	565	Vatalanib	0.991898	-0.753843	2.20507	0.814374	no hit
2_O05	05H03	476	454	454	Ketanserin tartrate hydrate	1.9838	0.158704	0.345893	0.829464	no hit
2_O06	06H03	439	422	405	Itopride	-0.0396759	-0.0793519	-0.345893	-0.154973	no hit
2_O07	05H04	410	368	431	Hemicholinium bromide	0.0396759	-1.26963	-0.735022	-0.654992	no hit
2_O08	06H04	454	416	429	Cefotetan	0.793519	-0.555463	1.03768	0.425245	no hit
2_O09	05H05	499	402	405	Kanamycin A sulfate	0.912546	0.0793519	-0.821495	0.056801	no hit
2_O10	06H05	484	482	403	Fentiazac	0.714167	1.50769	-0.172946	0.682969	no hit
2_O11	05H06	402	421	435	Amikacin hydrate	0.0793519	0.753843	-0.518839	0.104785	no hit
2_O12	06H06	392	440	453	Brompheniramine maleate	0.714167	0.158704	1.59975	0.824208	no hit
2_O13	05H07	348	392	438	Etoposide	2.53926	3.2931	2.5942	2.80885	negative hit
2_O14	06H07	312	344	383	Primaquine diphosphate	-0.87287	-1.54736	-0.778259	-1.06616	no hit
2_O15	05H08	428	381	444	Clomiphene citrate (Z,E)	0.396759	-0.515787	-0.475602	-0.19821	no hit
2_O16	06H08	388	365	355	Progesterone	-0.476111	-1.11093	-0.778259	-0.788432	no hit
2_O17	05H09	349	489	425	Oxantel pamoate	-1.03157	-0.158704	0.216183	-0.324698	no hit
2_O18	06H09	356	384	390	Felodipine	-0.595139	-0.833194	-0.302656	-0.576996	no hit
2_O19	05H10	368	486	413	Prochlorperazine dimaleate	-0.19838	0.714167	-1.08091	-0.188376	no hit
2_O20	06H10	332	447	445	Raclopride	-1.22995	0.277731	0.216183	-0.245346	no hit
2_O21	05H11	456	487	452	Hesperidin	0.793519	0.555463	0.389129	0.57937	no hit
2_O22	06H11	393	422	526	Closantel	0.634815	-0.0396759	0.518839	0.371326	no hit
2_P03	07H02	424	511	564	Hexetidine	-1.11093	-0.357083	-0.432366	-0.633458	no hit
2_P04	08H02	496	427	442	Alendronate sodium	-0.833194	-1.11093	-0.172946	-0.705689	no hit
2_P05	07H03	382	541	469	Selegiline hydrochloride	-0.833194	0.158704	0	-0.22483	no hit
2_P06	08H03	399	377	409	Dipivefrin hydrochloride	-1.07125	-2.06315	-1.51328	-1.54923	no hit
2_P07	07H04	488	510	483	Pentamidine isethionate	0.912546	0.436435	-0.475602	0.291126	no hit
2_P08	08H04	409	372	463	Thiorphan	-0.595139	-1.34898	-0.0864732	-0.676865	no hit
2_P09	07H05	398	413	375	Tolazamide	-1.58704	-0.515787	-1.85917	-1.32067	no hit
2_P10	08H05	460	383	382	Tomoxetine hydrochloride	-0.396759	-1.62671	-2.16183	-1.3951	no hit
2_P11	07H06	470	367	474	Nifuroxazide	-0.555463	-1.42833	-1.2971	-1.09363	no hit
2_P12	08H06	407	388	312	Aceclidine Hydrochloride	-0.714167	-0.991898	-2.68067	-1.46224	no hit
2_P13	07H07	397	375	394	Mirtazapine	0.238056	-1.62671	-0.951205	-0.779954	no hit
2_P14	08H07	446	344	407	Penciclovir	-0.753843	-1.66639	-1.7727	-1.39764	no hit
2_P15	07H08	455	324	393	Dirithromycin	0.317407	-1.42833	-0.605312	-0.572079	no hit
2_P16	08H08	447	400	494	Levetiracetam	-0.515787	-1.19028	-0.994442	-0.900169	no hit
2_P17	07H09	391	492	413	Gliclazide	0.277731	0	-0.778259	-0.166842	no hit
2_P18	08H09	370	307	406	Dexfenfluramine hydrochloride	-1.11093	-2.49958	-1.25386	-1.62146	no hit
2_P19	07H10	416	402	364	Tazarotene	0.396759	-1.03157	-1.7727	-0.802505	no hit
2_P20	08H10	521	422	514	Etoricoxib	0.753843	-1.54736	0.562076	-0.0771476	no hit
2_P21	07H11	396	406	457	Prenylamine lactate	-0.19838	-1.66639	-0.994442	-0.95307	no hit
2_P22	08H11	507	422	504	Sertindole	0.277731	-1.22995	-1.68623	-0.879483	no hit
3_A03	09A02	588	597	646	Sulmazole	1.56392	1.66268	0.341236	1.18928	no hit
3_A04	10A02	654	500	698	Althiazide	1.96608	-0.218774	0.872049	0.873117	no hit
3_A05	09A03	617	639	671	Gefitinib	3.48532	2.53778	1.78201	2.6017	negative hit
3_A06	10A03	568	488	659	Isopyrin hydrochloride	1.42987	0.262529	0.189576	0.627326	no hit
3_A07	09A04	461	526	585	Flunisolide	1.25114	0.568812	0.113745	0.644566	no hit
3_A08	10A04	354	589	617	Phenethicillin potassium salt	-0.357469	1.09387	0.530812	0.422404	no hit
3_A09	09A05	295	488	556	N-Acetyl-DL-homocysteine Thiolactone	-1.34051	0.525057	0.0758303	-0.24654	no hit
3_A10	10A05	151	465	625	Sulfamethoxypyridazine	#NA	#NA	#NA	#NA	#NA
3_A11	09A06	595	502	628	Flurandrenolide	2.14481	1.48766	0.758303	1.46359	no hit
3_A12	10A06	517	558	631	Deferoxamine mesylate	1.87671	1.13762	-0.113745	0.966863	no hit
3_A13	09A07	593	589	599	Oxiconazole Nitrate	1.92139	1.61893	0.417067	1.31913	no hit
3_A14	10A07	516	490	599	Mephentermine hemisulfate	0.446836	-0.568812	-0.379152	-0.167043	no hit
3_A15	09A08	530	432	704	Rebamipide	1.11709	-0.262529	1.55452	0.803027	no hit
3_A16	10A08	512	506	668	Liranaftate	0.62557	0.0875095	0.341236	0.351439	no hit
3_A17	09A09	472	555	554	Nilvadipine	0.536203	1.53142	0.644558	0.904059	no hit
3_A18	10A09	410	475	631	Sulfadimethoxine	-0.804304	0.83134	0.644558	0.223865	no hit
3_A19	09A10	360	560	668	Etanidazole	-0.312785	1.53142	1.06162	0.760085	no hit
3_A20	10A10	441	520	728	Sulfanilamide	-0.491519	0.437548	1.13745	0.361161	no hit
3_A21	09A11	466	542	653	Pinaverium bromide	0.580886	0.743831	-0.417067	0.30255	no hit
3_A22	10A11	490	558	585	Balsalazide Sodium	0.223418	0.437548	-0.909964	-0.0829995	no hit
3_B03	11A02	558	531	623	Carbinoxamine maleate salt	0.580886	0.787586	-0.454982	0.304497	no hit
3_B04	12A02	479	561	647	Niacin	0.580886	0.131264	-0.0379152	0.224745	no hit
3_B05	11A03	464	499	650	Methazolamide	0.0446836	-0.393793	0.454982	0.0352909	no hit
3_B06	12A03	473	562	574	Bemegride	-0.223418	-0.437548	-0.872049	-0.511005	no hit
3_B07	11A04	485	509	614	Pyrithyldione	0.536203	0.525057	0.454982	0.505414	no hit
3_B08	12A04	399	509	426	Digoxigenin	-2.4576	-2.14398	-2.91947	-2.50702	positive hit
3_B09	11A05	528	512	576	Spectinomycin dihydrochloride	1.11709	0.218774	0.303321	0.546395	no hit
3_B10	12A05	460	473	598	Meglumine	-1.25114	-0.612567	-0.341236	-0.734981	no hit
3_B11	11A06	405	442	548	Piromidic acid	-1.11709	-0.700076	0.265406	-0.517253	no hit
3_B12	12A06	408	493	609	Dolasetron mesilate	-0.759621	-0.700076	0.0379152	-0.473927	no hit
3_B13	11A07	475	515	660	Trimipramine maleate salt	-0.0893671	0.787586	0.454982	0.3844	no hit
3_B14	12A07	451	466	673	Clioquinol	-0.714937	-0.700076	0.0758303	-0.446394	no hit
3_B15	11A08	395	345	633	Chloropyramine hydrochloride	-1.07241	-1.75019	0	-0.940865	no hit
3_B16	12A08	401	496	632	Oxybenzone	-0.893671	-0.612567	-0.379152	-0.628463	no hit
3_B17	11A09	410	441	627	Furazolidone	-0.983039	-0.525057	-0.644558	-0.717551	no hit
3_B18	12A09	455	491	559	Promethazine hydrochloride	-0.804304	-0.525057	-0.872049	-0.733803	no hit
3_B19	11A10	558	538	684	Dichlorphenamide	1.56392	0.218774	0.189576	0.657425	no hit
3_B20	12A10	400	428	614	Diacerein	-0.983039	-1.48766	-0.796218	-1.08897	no hit
3_B21	11A11	402	527	610	Sulconazole nitrate	0.357469	0.218774	-1.17537	-0.199709	no hit
3_B22	12A11	436	506	584	Esmolol hydrochloride	-0.357469	-0.743831	-0.530812	-0.544037	no hit
3_C03	09B02	546	489	656	Glimepiride	2.23418	0.700076	1.63035	1.52154	no hit
3_C04	10B02	537	538	644	Sulfaquinoxaline sodium salt	1.11709	1.75019	0.492897	1.12006	no hit
3_C05	09B03	626	583	643	Picrotoxinin	4.0662	2.53778	1.44078	2.68159	negative hit
3_C06	10B03	464	604	557	Streptozotocin	0.804304	2.319	0.530812	1.21804	no hit
3_C07	09B04	477	548	692	Mepenzolate bromide	1.16177	1.88145	2.42657	1.82327	no hit
3_C08	10B04	490	572	601	Metoprolol-(+,-) (+)-tartrate salt	1.69798	0.743831	-0.151661	0.763382	no hit
3_C09	09B05	480	458	624	Benfotiamine	2.05544	0.743831	1.21329	1.33752	no hit
3_C10	10B05	390	578	588	Flumethasone	0.223418	2.53778	-0.379152	0.794014	no hit
3_C11	09B06	463	547	536	Halcinonide	0	0.525057	0.303321	0.276126	no hit
3_C12	10B06	359	436	590	Flecainide acetate	-1.20646	-0.262529	0.606643	-0.287447	no hit
3_C13	09B07	382	532	650	Lanatoside C	-1.87671	-1.61893	-1.17537	-1.557	no hit
3_C14	10B07	424	479	592	Cefazolin sodium salt	0.134051	0.481302	-0.0758303	0.179841	no hit
3_C15	09B08	339	514	561	Benzamil hydrochloride	-1.02772	0.0875095	0.720388	-0.0732748	no hit
3_C16	10B08	422	481	646	Trimetozine	-0.134051	1.18138	1.36495	0.804091	no hit
3_C17	09B09	459	467	592	Suxibuzone	0.580886	0.262529	1.66827	0.837227	no hit
3_C18	10B09	463	485	577	Folinic acid calcium salt	1.29582	0.175019	0.947879	0.806241	no hit
3_C19	09B10	470	449	484	6-Furfurylaminopurine	0.491519	-0.0437548	0.417067	0.288277	no hit
3_C20	10B10	518	577	569	Levonordefrin	1.69798	2.53778	1.32703	1.85426	no hit
3_C21	09B11	582	554	588	Avermectin B1	3.21722	1.75019	1.09954	2.02232	no hit
3_C22	10B11	491	494	592	Amprenavir	2.01076	0.656321	0.872049	1.17971	no hit
3_D03	11B02	358	423	340	Auranofin	-4.60241	-4.68176	-4.92897	-4.73771	positive hit
3_D04	12B02	426	549	588	Cortisol acetate	-0.312785	0.131264	-1.59244	-0.591319	no hit
3_D05	11B03	403	560	675	Cromolyn disodium salt	-0.983039	1.00636	1.40286	0.475394	no hit
3_D06	12B03	278	384	476	Flubendazol	-2.14481	-1.88145	-2.0095	-2.01192	positive hit
3_D07	11B04	495	501	602	Bucladesine sodium salt	1.16177	1.57517	0.265406	1.00078	no hit
3_D08	12B04	351	420	586	Felbinac	-0.402152	-0.875095	-1.21329	-0.830177	no hit
3_D09	11B05	367	481	618	Cefsulodin sodium salt	-0.938355	0.525057	0.796218	0.12764	no hit
3_D10	12B05	367	516	635	Butylparaben	-0.938355	-0.350038	-0.568727	-0.61904	no hit
3_D11	11B06	387	496	593	Fosfosal	-0.536203	-0.218774	-0.454982	-0.40332	no hit
3_D12	12B06	423	453	571	Aminohippuric acid	-0.580886	-0.481302	-1.81993	-0.960705	no hit
3_D13	11B07	371	503	587	Suprofen	-1.25114	-0.0875095	0.0379152	-0.433578	no hit
3_D14	12B07	437	500	597	N-Acetyl-L-leucine	-0.0446836	0.0875095	-0.151661	-0.0362782	no hit
3_D15	11B08	441	430	502	Deflazacort	-0.491519	-0.131264	0.0758303	-0.182318	no hit
3_D16	12B08	383	463	504	Pipemidic acid	-0.983039	-0.0875095	-0.492897	-0.521148	no hit
3_D17	11B09	442	518	604	Nadolol	0.402152	1.66268	1.28912	1.11798	no hit
3_D18	12B09	379	400	619	Dioxybenzone	-0.670254	-0.962605	-0.379152	-0.67067	no hit
3_D19	11B10	490	478	544	Moxalactam disodium salt	1.25114	0.787586	-0.379152	0.553191	no hit
3_D20	12B10	460	544	583	Adrenosterone	-0.0446836	-0.393793	-0.644558	-0.361011	no hit
3_D21	11B11	481	531	634	Aminophylline	0.134051	0.525057	1.21329	0.624131	no hit
3_D22	12B11	314	506	555	Methylatropine nitrate	-1.56392	0.0875095	-0.227491	-0.567969	no hit
3_E03	09C02	475	522	677	Pranlukast	1.34051	2.05647	1.21329	1.53676	no hit
3_E04	10C02	585	571	634	Bimatoprost	2.54696	1.8377	0.947879	1.77751	no hit
3_E05	09C03	558	482	668	D,L-Penicillamine	2.81506	2.10023	1.02371	1.97967	no hit
3_E06	10C03	326	468	565	Sulfamethizole	-0.0446836	0.568812	0.492897	0.339008	no hit
3_E07	09C04	509	545	585	Zileuton	1.02772	2.18774	0.834134	1.34986	no hit
3_E08	10C04	427	411	590	Medrysone	0.178734	-0.175019	0.909964	0.30456	no hit
3_E09	09C05	467	480	558	Loratadine	1.07241	1.57517	0.682473	1.11002	no hit
3_E10	10C05	447	487	603	Flunixin meglumine	1.92139	0.393793	1.06162	1.1256	no hit
3_E11	09C06	359	524	573	Tetraethylenepentamine pentahydrochloride	-0.268101	1.75019	1.28912	0.923735	no hit
3_E12	10C06	477	545	614	Spiramycin	1.20646	0.91885	0.644558	0.923288	no hit
3_E13	09C07	481	494	478	Nisoldipine	1.07241	1.13762	0.492897	0.900976	no hit
3_E14	10C07	385	479	659	Glycopyrrolate	-1.42987	0.612567	1.09954	0.0940774	no hit
3_E15	09C08	385	438	608	Acefylline	0.223418	1.26889	1.17537	0.889225	no hit
3_E16	10C08	456	555	399	Aprepitant	0.893671	1.00636	-1.17537	0.241554	no hit
3_E17	09C09	471	453	531	Acitretin	1.42987	-0.0875095	0.379152	0.573839	no hit
3_E18	10C09	392	501	541	Monensin sodium salt	0.446836	0.656321	0.113745	0.405634	no hit
3_E19	09C10	430	485	483	Zonisamide	0.893671	-0.262529	-0.0379152	0.197743	no hit
3_E20	10C10	535	478	566	Isoetharine mesylate salt	2.10013	0.525057	0.151661	0.925615	no hit
3_E21	09C11	422	454	565	Irsogladine maleate	1.47456	-0.175019	1.09954	0.799693	no hit
3_E22	10C11	377	486	584	Dronedarone hydrochloride	-0.223418	1.09387	-0.417067	0.151128	no hit
3_F03	11C02	441	530	558	Azlocillin sodium salt	1.34051	0.568812	-0.151661	0.585886	no hit
3_F04	12C02	529	484	572	Hymecromone	0.491519	0.350038	-0.758303	0.0277514	no hit
3_F05	11C03	510	523	539	Clidinium bromide	-0.223418	1.05011	0.0379152	0.288204	no hit
3_F06	12C03	520	484	522	Abacavir Sulfate	-0.580886	-0.525057	-1.28912	-0.798353	no hit
3_F07	11C04	450	581	579	Sulfamonomethoxine	0.312785	0.656321	0.303321	0.424143	no hit
3_F08	12C04	473	489	584	Diloxanide furoate	0.312785	-0.656321	0.834134	0.163532	no hit
3_F09	11C05	419	469	570	Benzthiazide	0.312785	-0.350038	-0.227491	-0.088248	no hit
3_F10	12C05	439	493	628	Metyrapone	0.0446836	-0.0437548	-0.341236	-0.113436	no hit
3_F11	11C06	475	481	607	Trichlormethiazide	0.983039	0.481302	0.227491	0.563944	no hit
3_F12	12C06	434	465	572	Urapidil hydrochloride	-0.491519	-0.437548	-0.947879	-0.625649	no hit
3_F13	11C07	407	483	510	Oxalamine citrate salt	0.0893671	-0.0875095	-0.454982	-0.151041	no hit
3_F14	12C07	473	443	555	Fluspirilen	-0.759621	-0.83134	-0.796218	-0.795726	no hit
3_F15	11C08	356	467	625	Propantheline bromide	-0.357469	0	0.227491	-0.0433259	no hit
3_F16	12C08	401	404	565	S-(+)-ibuprofen	-0.938355	-1.13762	-0.417067	-0.831015	no hit
3_F17	11C09	516	431	537	Viloxazine hydrochloride	1.65329	-0.306283	0.872049	0.739686	no hit
3_F18	12C09	375	459	625	Ethynodiol diacetate	-1.74266	-0.218774	-0.985794	-0.982409	no hit
3_F19	11C10	389	494	519	Dimethadione	-0.446836	0.350038	-0.492897	-0.196565	no hit
3_F20	12C10	444	454	457	Nabumetone	0.268101	-0.700076	-1.47869	-0.636889	no hit
3_F21	11C11	375	375	512	Ethaverine hydrochloride	0.312785	0	-0.417067	-0.0347606	no hit
3_F22	12C11	387	400	536	Nisoxetine hydrochloride	-0.938355	-1.13762	-1.09954	-1.05851	no hit
3_G03	09D02	444	486	550	Dydrogesterone	1.25114	1.8377	0.113745	1.06753	no hit
3_G04	10D02	402	518	619	Terazosin hydrochloride	-0.223418	0.656321	1.47869	0.637198	no hit
3_G05	09D03	420	468	524	Sumatriptan succinate	0.491519	0.262529	1.21329	0.655778	no hit
3_G06	10D03	328	499	569	Phenazopyridine hydrochloride	-0.714937	0.481302	-0.530812	-0.254816	no hit
3_G07	09D04	397	455	487	Opipramol dihydrochloride	-0.491519	0.83134	-0.644558	-0.101579	no hit
3_G08	10D04	428	546	531	Demeclocycline hydrochloride	0.402152	1.61893	0.417067	0.812715	no hit
3_G09	09D05	455	544	629	Nalidixic acid sodium salt	0.938355	1.53142	1.06162	1.17713	no hit
3_G10	10D05	487	533	489	Fenoprofen calcium salt dihydrate	1.34051	1.22513	-0.985794	0.526615	no hit
3_G11	09D06	393	429	646	Oxacillin sodium	-0.178734	1.05011	0.947879	0.60642	no hit
3_G12	10D06	407	460	497	Piperacillin sodium salt	-0.134051	-0.393793	0.606643	0.0262663	no hit
3_G13	09D07	424	434	591	Beta-Escin	0.714937	0.83134	1.17537	0.907216	no hit
3_G14	10D07	319	448	533	Diethylstilbestrol	-1.11709	-0.0875095	-0.872049	-0.692216	no hit
3_G15	09D08	414	509	474	Thiamine hydrochloride	0.983039	2.01272	1.09954	1.3651	no hit
3_G16	10D08	413	477	596	Chlorotrianisene	0.0446836	0.612567	0.834134	0.497128	no hit
3_G17	09D09	386	413	594	Tazobactam	-0.670254	-0.218774	1.32703	0.146001	no hit
3_G18	10D09	468	533	548	Ribostamycin sulfate salt	0.804304	0.306283	-0.682473	0.142705	no hit
3_G19	09D10	394	427	554	Ibandronate sodium	0.714937	-0.481302	0.113745	0.115793	no hit
3_G20	10D10	398	421	577	Methacholine chloride	0	-0.131264	0.872049	0.246928	no hit
3_G21	09D11	447	433	550	Warfarin	1.38519	0.612567	-0.568727	0.476343	no hit
3_G22	10D11	347	499	513	Pipenzolate bromide	0.446836	1.48766	0.379152	0.771216	no hit
3_H03	11D02	463	503	561	Butacaine	-0.178734	0.175019	-0.113745	-0.0391536	no hit
3_H04	12D02	496	548	626	(+)-Isoproterenol (+)-bitartrate salt	0.446836	0.568812	-0.0758303	0.313272	no hit
3_H05	11D03	483	479	515	Cefoxitin sodium salt	1.78734	0.0437548	-0.341236	0.49662	no hit
3_H06	12D03	450	493	605	Monobenzone	-2.23418	-2.05647	-2.57823	-2.28963	positive hit
3_H07	11D04	403	468	580	Eszopiclone	-0.938355	0.262529	-0.113745	-0.263191	no hit
3_H08	12D04	413	487	501	2-Aminobenzenesulfonamide	-0.714937	-0.700076	-1.70618	-1.0404	no hit
3_H09	11D05	505	523	568	Novobiocin sodium salt	2.23418	1.3564	0.417067	1.33588	no hit
3_H10	12D05	379	464	525	Estrone	-1.11709	-1.92521	-1.32703	-1.45644	no hit
3_H11	11D06	512	445	568	Zolmitriptan	1.11709	-0.175019	-0.189576	0.250831	no hit
3_H12	12D06	413	421	597	Lorglumide sodium salt	-1.02772	-0.91885	-0.796218	-0.914263	no hit
3_H13	11D07	450	473	579	Indoprofen	0.938355	-0.481302	-0.227491	0.0765205	no hit
3_H14	12D07	446	501	537	Nitrendipine	0.0893671	0.175019	-0.720388	-0.152001	no hit
3_H15	11D08	408	430	562	Carbenoxolone disodium salt	-0.312785	-0.131264	0	-0.148016	no hit
3_H16	12D08	438	451	525	Flurbiprofen	-0.759621	-0.481302	-1.13745	-0.792793	no hit
3_H17	11D09	346	444	541	Iocetamic acid	-0.62557	0	0.151661	-0.15797	no hit
3_H18	12D09	425	454	476	Nimodipine	-0.848988	-0.437548	-1.70618	-0.997573	no hit
3_H19	11D10	369	445	642	Ganciclovir	-0.0893671	0.393793	0.947879	0.417435	no hit
3_H20	12D10	406	454	528	Bacitracin	-1.78734	-1.00636	-1.55452	-1.44941	no hit
3_H21	11D11	331	404	546	Ethopropazine hydrochloride	-0.536203	-0.306283	0	-0.280829	no hit
3_H22	12D11	416	395	492	Gemifloxacin mesylate	-0.804304	-1.88145	-1.93367	-1.53981	no hit
3_I03	09E02	461	531	532	Pranoprofen	1.20646	2.27525	0.265406	1.24904	no hit
3_I04	10E02	477	517	640	Butamben	1.42987	1.05011	0.947879	1.14262	no hit
3_I05	09E03	485	496	560	Secnidazole	1.51924	0.743831	0.720388	0.994487	no hit
3_I06	10E03	450	539	538	Sulfapyridine	0.402152	2.49402	0.568727	1.15497	no hit
3_I07	09E04	445	400	631	Pempidine	2.32355	1.09387	1.44078	1.6194	no hit
3_I08	10E04	433	420	490	Meclofenoxate hydrochloride	-0.491519	0.0875095	-0.265406	-0.223139	no hit
3_I09	09E05	476	571	622	Mirabegron	2.81506	3.50038	2.19908	2.83817	negative hit
3_I10	10E05	418	417	561	Furaltadone hydrochloride	0.312785	0.0875095	0.417067	0.272454	no hit
3_I11	09E06	457	448	630	Ibutilide fumarate	1.07241	0.481302	1.47869	1.0108	no hit
3_I12	10E06	492	469	573	Ethoxyquin	1.02772	0.0875095	0.530812	0.548681	no hit
3_I13	09E07	404	454	626	Tigecycline	0.0446836	1.22513	1.44078	0.903531	no hit
3_I14	10E07	470	467	573	Tinidazole	0.62557	-0.83134	0.530812	0.108347	no hit
3_I15	09E08	443	508	611	Tramadol hydrochloride	0.670254	0.568812	1.44078	0.893281	no hit
3_I16	10E08	396	489	541	Guanadrel sulfate	0.178734	0.91885	0.492897	0.53016	no hit
3_I17	09E09	415	434	587	Estropipate	0.491519	0.350038	0.947879	0.596479	no hit
3_I18	10E09	382	450	620	Vidarabine	0.268101	0.0875095	0.985794	0.447135	no hit
3_I19	09E10	482	550	638	Butylscopolammonium (n-) bromide	1.78734	2.27525	3.07113	2.37791	negative hit
3_I20	10E10	365	435	524	Sulfameter	-0.759621	-0.437548	0.417067	-0.260034	no hit
3_I21	09E11	412	428	510	Irinotecan hydrochloride trihydrate	1.74266	0.962605	0.492897	1.06605	no hit
3_I22	10E11	390	385	495	Isopropamide iodide	0.446836	-0.568812	-0.265406	-0.129127	no hit
3_J03	11E02	462	553	574	Olanzapine	-0.0893671	-0.175019	0.151661	-0.0375752	no hit
3_J04	12E02	407	484	579	Nizatidine	-1.07241	-0.481302	-0.758303	-0.77067	no hit
3_J05	11E03	478	451	583	Trimeprazine tartrate	-0.402152	-0.350038	0.758303	0.00203767	no hit
3_J06	12E03	359	445	520	Thioperamide maleate	-1.07241	-0.875095	-0.947879	-0.965127	no hit
3_J07	11E04	485	539	536	Nafcillin sodium salt monohydrate	0.446836	1.44391	0.265406	0.718716	no hit
3_J08	12E04	382	415	624	Xamoterol hemifumarate	-0.446836	-0.91885	-0.568727	-0.644804	no hit
3_J09	11E05	436	416	508	Procyclidine hydrochloride	-1.02772	-0.787586	-0.568727	-0.794678	no hit
3_J10	12E05	282	291	456	Posaconazole	-2.94912	-3.10659	-1.51661	-2.5241	positive hit
3_J11	11E06	421	426	568	Amiprilose hydrochloride	0	-0.218774	-0.151661	-0.123478	no hit
3_J12	12E06	326	315	464	Thonzonium bromide	-2.18949	-2.93157	-2.35074	-2.4906	positive hit
3_J13	11E07	386	487	577	Ethynylestradiol 3-methyl ether	-0.491519	0.131264	-0.0758303	-0.145362	no hit
3_J14	12E07	406	475	508	Idazoxan hydrochloride	-1.16177	-0.656321	-1.66827	-1.16212	no hit
3_J15	11E08	370	480	620	(-) -Levobunolol hydrochloride	0.223418	0.393793	0.644558	0.420589	no hit
3_J16	12E08	425	425	588	Quinapril hydrochloride	-0.62557	0.175019	0.568727	0.0393922	no hit
3_J17	11E09	393	489	519	Iodixanol	0.0446836	0.481302	0.341236	0.289074	no hit
3_J18	12E09	509	507	569	Nilutamide	-0.491519	-0.787586	-1.13745	-0.80552	no hit
3_J19	11E10	419	435	628	Clinafloxacin	-0.536203	-0.656321	0.265406	-0.309039	no hit
3_J20	12E10	340	418	475	Ketorolac tromethamine	-1.02772	-0.525057	-1.09954	-0.884106	no hit
3_J21	11E11	374	451	550	Equilin	-0.312785	0.0875095	0.492897	0.0892072	no hit
3_J22	12E11	265	342	434	Protriptyline hydrochloride	-3.12785	-2.75655	-2.69198	-2.85879	positive hit
3_K03	09F02	439	446	549	Tylosin	1.07241	1.26889	-0.0758303	0.755154	no hit
3_K04	10F02	411	405	626	Alclometasone dipropionate	-0.134051	0.481302	0.644558	0.330603	no hit
3_K05	09F03	386	461	584	Citalopram Hydrobromide	0.714937	0.393793	1.17537	0.761367	no hit
3_K06	10F03	460	450	621	Leflunomide	0.714937	0.787586	1.32703	0.943184	no hit
3_K07	09F04	398	318	494	Promazine hydrochloride	1.16177	-1.26889	-0.265406	-0.124174	no hit
3_K08	10F04	415	323	552	Norgestrel-(-)-D	0.178734	-1.22513	-0.644558	-0.563652	no hit
3_K09	09F05	533	543	629	Sulfamerazine	2.36823	1.00636	0.530812	1.3018	no hit
3_K10	10F05	506	565	523	Fluocinonide	0.759621	1.70644	0.720388	1.06215	no hit
3_K11	09F06	470	573	475	Venlafaxine	1.20646	1.75019	0.303321	1.08666	no hit
3_K12	10F06	378	489	581	Sulfamethazine sodium salt	-0.848988	0.262529	1.44078	0.284772	no hit
3_K13	09F07	400	452	556	Ethotoin	0	1.09387	0.113745	0.402538	no hit
3_K14	10F07	430	506	603	Guaifenesin	0.759621	1.18138	1.47869	1.1399	no hit
3_K15	09F08	405	433	500	3-alpha-Hydroxy-5-beta-androstan-17-one	-0.357469	-0.700076	-0.530812	-0.529452	no hit
3_K16	10F08	430	447	649	Alexidine dihydrochloride	0	-0.656321	-0.682473	-0.446265	no hit
3_K17	09F09	403	502	517	Tetrahydrozoline hydrochloride	1.11709	1.48766	-0.0379152	0.855612	no hit
3_K18	10F09	441	410	503	Proadifen hydrochloride	1.38519	-0.656321	-0.872049	-0.0477265	no hit
3_K19	09F10	449	422	558	Hexestrol	1.02772	-0.481302	0.492897	0.346439	no hit
3_K20	10F10	414	466	532	Zomepirac sodium salt	0.62557	0.787586	0.303321	0.572159	no hit
3_K21	09F11	416	434	559	Cefmetazole sodium salt	0.491519	0.568812	0.606643	0.555658	no hit
3_K22	10F11	373	479	512	Cinoxacin	0.402152	0.393793	0.151661	0.315869	no hit
3_L03	11F02	359	473	521	Paroxetine Hydrochloride	-1.42987	-1.18138	-1.66827	-1.42651	no hit
3_L04	12F02	396	451	583	Propofol	-0.893671	-1.40015	-0.151661	-0.815161	no hit
3_L05	11F03	467	448	594	Nylidrin	1.20646	0.875095	-0.417067	0.554828	no hit
3_L06	12F03	415	476	542	S(-)Eticlopride hydrochloride	-0.670254	0.218774	-0.265406	-0.238962	no hit
3_L07	11F04	403	408	507	Liothyronine	-0.0893671	-0.700076	0.227491	-0.187317	no hit
3_L08	12F04	424	379	619	Primidone	-0.62557	-1.05011	-0.454982	-0.710222	no hit
3_L09	11F05	438	461	584	Roxithromycin	0.804304	0.393793	-0.530812	0.222428	no hit
3_L10	12F05	500	397	463	Flucytosine	-0.0446836	-0.875095	-1.17537	-0.698383	no hit
3_L11	11F06	412	497	589	Beclomethasone dipropionate	-0.491519	0.743831	0.0379152	0.0967423	no hit
3_L12	12F06	457	488	613	Paliperidone	0.268101	-0.875095	0.530812	-0.0253938	no hit
3_L13	11F07	423	436	559	Tolmetin sodium salt dihydrate	-0.178734	-1.18138	0	-0.453371	no hit
3_L14	12F07	380	482	556	Bephenium hydroxynaphthoate	-1.07241	-0.656321	-0.0379152	-0.588881	no hit
3_L15	11F08	393	454	646	(+) -Levobunolol hydrochloride	0.759621	-0.350038	0.568727	0.326103	no hit
3_L16	12F08	443	461	592	Dehydroisoandosterone 3-acetate	-0.62557	-1.09387	-0.303321	-0.674253	no hit
3_L17	11F09	394	458	581	Doxazosin mesylate	-0.714937	-0.481302	0.379152	-0.272363	no hit
3_L18	12F09	438	493	500	Benserazide hydrochloride	-0.62557	-0.393793	-1.66827	-0.895877	no hit
3_L19	11F10	424	391	508	Fluvastatin sodium salt	-0.312785	-0.262529	-0.947879	-0.507731	no hit
3_L20	12F10	462	436	584	Iodipamide	0.446836	-1.57517	-0.265406	-0.464581	no hit
3_L21	11F11	386	440	457	Methylhydantoin-5-(L)	-0.134051	-0.437548	-0.834134	-0.468577	no hit
3_L22	12F11	377	526	453	Allopurinol	-1.16177	0.0437548	-1.36495	-0.827655	no hit
3_M03	09G02	471	428	580	Trihexyphenidyl-D,L Hydrochloride	0.848988	0.262529	0.796218	0.635912	no hit
3_M04	10G02	428	487	611	Clobetasol propionate	0.62557	0.700076	1.02371	0.783118	no hit
3_M05	09G03	410	504	540	Succinylsulfathiazole	0.178734	0.743831	0.644558	0.522374	no hit
3_M06	10G03	228	315	306	Podophyllotoxin	-2.7257	-2.319	-2.23699	-2.42723	positive hit
3_M07	09G04	430	523	536	Famprofazone	1.29582	0.350038	0	0.548621	no hit
3_M08	10G04	346	443	479	Clofibric acid	-0.134051	-0.656321	-0.227491	-0.339288	no hit
3_M09	09G05	417	424	498	Bromopride	1.07241	-0.525057	0.0758303	0.207726	no hit
3_M10	10G05	465	460	561	Bendroflumethiazide	0.670254	-0.262529	0.682473	0.363399	no hit
3_M11	09G06	354	386	498	Methyl benzethonium chloride	-0.312785	-1.05011	-0.417067	-0.593322	no hit
3_M12	10G06	373	421	513	Dicumarol	-0.178734	-0.0437548	0.189576	-0.0109711	no hit
3_M13	09G07	381	388	551	Chlorcyclizine hydrochloride	-0.0893671	0.0875095	0.682473	0.226872	no hit
3_M14	10G07	411	324	526	Methimazole	0.402152	-1.61893	-0.151661	-0.456145	no hit
3_M15	09G08	387	389	519	Diphenylpyraline hydrochloride	0.312785	-1.26889	0.227491	-0.242871	no hit
3_M16	10G08	352	433	517	Merbromin	-0.62557	0.568812	-0.606643	-0.221134	no hit
3_M17	09G09	371	339	572	Benzethonium chloride	-0.759621	-1.22513	-0.454982	-0.813245	no hit
3_M18	10G09	314	418	584	Hexylcaine hydrochloride	-1.47456	-0.481302	0.379152	-0.52557	no hit
3_M19	09G10	400	475	543	Trioxsalen	0.670254	0.0875095	-0.189576	0.189396	no hit
3_M20	10G10	382	463	567	Drofenine hydrochloride	0.0893671	0.218774	0.417067	0.241736	no hit
3_M21	09G11	444	360	516	Doxofylline	1.78734	-0.131264	0.0379152	0.564665	no hit
3_M22	10G11	415	348	433	Cycloheximide	-0.312785	-0.306283	-1.17537	-0.598146	no hit
3_N03	11G02	421	504	623	Gabapentin	-0.983039	0.612567	0.265406	-0.0350219	no hit
3_N04	12G02	362	443	558	Pentetic acid	-0.402152	-0.612567	-0.417067	-0.477262	no hit
3_N05	11G03	365	474	563	Raloxifene hydrochloride	-1.25114	0.437548	-0.303321	-0.372305	no hit
3_N06	12G03	397	498	640	Bretylium tosylate	-0.893671	0.350038	-0.151661	-0.231765	no hit
3_N07	11G04	421	524	591	Ciclesonide	0	1.57517	0.0379152	0.537696	no hit
3_N08	12G04	513	512	632	Pralidoxime chloride	0.62557	0.481302	-0.720388	0.128828	no hit
3_N09	11G05	401	463	527	Methylhydantoin-5-(D)	-0.759621	-0.0437548	-0.644558	-0.482644	no hit
3_N10	12G05	360	466	503	Phenoxybenzamine hydrochloride	-2.05544	-1.22513	-0.720388	-1.33366	no hit
3_N11	11G06	429	494	659	Simvastatin	-0.0446836	1.3564	0.0379152	0.449876	no hit
3_N12	12G06	407	405	480	Salmeterol	-0.178734	-0.612567	-0.947879	-0.579727	no hit
3_N13	11G07	405	505	601	Azacytidine-5	-0.134051	0.218774	0.113745	0.0661562	no hit
3_N14	12G07	404	400	562	Altretamine	-0.491519	-1.8377	-1.17537	-1.1682	no hit
3_N15	11G08	439	466	647	Paromomycin sulfate	0.848988	-0.393793	0	0.151732	no hit
3_N16	12G08	430	407	505	Prazosin hydrochloride	-1.16177	-2.45027	-0.720388	-1.44414	no hit
3_N17	11G09	375	390	487	Acetaminophen	-0.759621	-0.962605	-0.303321	-0.675182	no hit
3_N18	12G09	395	478	620	Timolol maleate salt	-1.20646	-0.481302	-0.113745	-0.600501	no hit
3_N19	11G10	448	386	436	Phthalylsulfathiazole	0.134051	-0.612567	-1.55452	-0.677679	no hit
3_N20	12G10	460	334	534	(+,-)-Octopamine hydrochloride	-0.446836	-1.57517	-1.44078	-1.15426	no hit
3_N21	11G11	429	412	499	Luteolin	0.223418	-0.393793	-0.758303	-0.309559	no hit
3_N22	12G11	442	342	510	Stavudine	0.357469	-1.31264	-0.113745	-0.356307	no hit
3_O03	09H02	500	457	668	Sulfabenzamide	2.05544	0.175019	0.947879	1.05945	no hit
3_O04	10H02	457	445	597	(R) -Naproxen sodium salt	0.134051	-0.700076	1.21329	0.215753	no hit
3_O05	09H03	400	476	495	Benzocaine	0.178734	0.612567	0.113745	0.301682	no hit
3_O06	10H03	453	446	543	Propidium iodide	-3.35127	-3.41287	-3.98109	-3.58174	positive hit
3_O07	09H04	335	428	486	Dipyrone	-0.893671	1.05011	-0.265406	-0.0363211	no hit
3_O08	10H04	356	450	595	Cloperastine hydrochloride	-1.02772	-0.91885	0.265406	-0.560389	no hit
3_O09	09H05	396	439	488	Isosorbide dinitrate	0.357469	-0.175019	-0.796218	-0.20459	no hit
3_O10	10H05	463	447	537	Eprosartan mesylate	0.446836	-0.612567	-0.417067	-0.194266	no hit
3_O11	09H06	375	373	548	Sulfachloropyridazine	-0.312785	-0.962605	-0.682473	-0.652621	no hit
3_O12	10H06	415	378	572	Isocarboxazid	0	-0.962605	0.909964	-0.017547	no hit
3_O13	09H07	334	408	552	Pramoxine hydrochloride	-0.804304	-0.568812	0.568727	-0.26813	no hit
3_O14	10H07	324	397	603	Lithocholic acid	-1.60861	-0.0875095	1.09954	-0.198859	no hit
3_O15	09H08	390	373	573	Finasteride	0.536203	-0.525057	0.530812	0.180653	no hit
3_O16	10H08	327	304	588	Methotrimeprazine maleat salt	-1.25114	-1.40015	-0.379152	-1.01015	no hit
3_O17	09H09	391	398	506	Fluorometholone	0.0893671	0.0875095	-0.872049	-0.231724	no hit
3_O18	10H09	445	465	419	Dienestrol	0.491519	0.350038	-0.151661	0.229966	no hit
3_O19	09H10	306	426	568	Cephalothin sodium salt	-1.51924	-0.393793	0.454982	-0.486017	no hit
3_O20	10H10	344	416	506	Pridinol methanesulfonate salt	-0.670254	-0.743831	-0.303321	-0.572469	no hit
3_O21	09H11	403	470	628	Cefuroxime sodium salt	0.446836	0.306283	1.32703	0.693383	no hit
3_O22	10H11	437	422	588	Amrinone	0.536203	-0.306283	0.758303	0.329408	no hit
3_P03	11H02	470	473	584	Iopamidol	-1.02772	-0.175019	-0.189576	-0.464106	no hit
3_P04	12H02	370	510	568	Crotamiton	-1.11709	-0.875095	-1.28912	-1.09377	no hit
3_P05	11H03	432	396	534	Iopromide	0.402152	-0.91885	-0.379152	-0.298616	no hit
3_P06	12H03	429	380	404	Toremifene	-0.491519	-1.66268	-2.08533	-1.41318	no hit
3_P07	11H04	365	450	476	Theophylline monohydrate	-0.848988	-0.568812	-1.02371	-0.813836	no hit
3_P08	12H04	450	481	551	(R)-(+)-Atenolol	-0.178734	-0.91885	-1.51661	-0.871397	no hit
3_P09	11H05	393	365	561	Theobromine	-1.02772	-1.48766	-0.834134	-1.11651	no hit
3_P10	12H05	361	308	502	Tyloxapol	-0.670254	-2.7128	-1.63035	-1.67113	no hit
3_P11	11H06	345	382	457	Reserpine	-1.29582	-0.437548	-1.13745	-0.956942	no hit
3_P12	12H06	299	350	443	Florfenicol	-2.14481	-2.40651	-2.23699	-2.26277	positive hit
3_P13	11H07	344	417	585	Bicalutamide	-0.983039	-0.393793	-0.568727	-0.64852	no hit
3_P14	12H07	366	377	584	Megestrol acetate	-0.804304	-1.61893	-0.644558	-1.0226	no hit
3_P15	11H08	418	390	570	Scopolamine hydrochloride	0.446836	-1.40015	0.113745	-0.279857	no hit
3_P16	12H08	378	440	523	Deoxycorticosterone	-0.536203	-1.09387	-1.44078	-1.02362	no hit
3_P17	11H09	380	474	543	Ioversol	0.0446836	-0.131264	-0.492897	-0.193159	no hit
3_P18	12H09	444	508	628	Urosiol	0.134051	0.875095	-0.189576	0.27319	no hit
3_P19	11H10	451	384	537	Rabeprazole Sodium salt	0	-1.44391	-0.530812	-0.65824	no hit
3_P20	12H10	420	485	658	Proparacaine hydrochloride	-0.62557	-0.350038	-0.0758303	-0.350479	no hit
3_P21	11H11	422	384	594	Carbachol	0	-1.75019	0.379152	-0.457013	no hit
3_P22	12H11	432	499	614	Aminocaproic acid	-0.759621	-0.91885	0	-0.55949	no hit
4_A03	13A02	542	655	627	Denatonium benzoate	-0.524836	0.56504	0.273832	0.104679	no hit
4_A04	14A02	580	611	545	Etomidate	0.847812	1.13008	-0.938852	0.346347	no hit
4_A05	13A03	639	597	562	Canrenone	1.2919	0.4036	-0.938852	0.252217	no hit
4_A06	14A03	549	573	592	Tridihexethyl chloride	1.04967	0.64576	-0.938852	0.252193	no hit
4_A07	13A04	630	578	641	Enilconazole	1.57451	0.8072	0.117356	0.833021	no hit
4_A08	14A04	517	494	576	Penbutolol sulfate	-0.686324	-0.36324	-1.33004	-0.793201	no hit
4_A09	13A05	535	532	600	Methacycline hydrochloride	-0.322976	0.28252	-0.312951	-0.117802	no hit
4_A10	14A05	554	626	583	Prednicarbate	0.121116	0.92828	-0.821495	0.0759669	no hit
4_A11	13A06	567	578	613	Floxuridine	0.686324	0.16144	-0.273832	0.191311	no hit
4_A12	14A06	578	641	677	Sertaconazole nitrate	1.0093	0	-0.391188	0.206037	no hit
4_A13	13A07	506	573	621	Sotalol hydrochloride	0.040372	-0.36324	0	-0.107623	no hit
4_A14	14A07	539	526	564	Repaglinide	0.282604	0.6054	-1.21268	-0.108226	no hit
4_A15	13A08	546	521	609	Gestrinone	1.2919	-0.32288	0.66502	0.544681	no hit
4_A16	14A08	524	579	593	Piretanide	0.282604	0.36324	-0.312951	0.110964	no hit
4_A17	13A09	660	593	688	Decamethonium bromide	0.847812	0.8072	-0.430307	0.408235	no hit
4_A18	14A09	464	512	655	Piperacetazine	-0.888184	-0.88792	-0.195594	-0.657233	no hit
4_A19	13A10	539	643	669	Darifenacin hydrobromide	0.60558	0.52468	-0.430307	0.233318	no hit
4_A20	14A10	497	521	667	Oxyphenbutazone	-0.121116	-0.08072	0.0391188	-0.0542391	no hit
4_A21	13A11	382	513	603	Indatraline hydrochloride	-1.89748	-1.37224	-1.68211	-1.65061	no hit
4_A22	14A11	510	601	609	Quinethazone	-0.040372	-0.32288	-1.01709	-0.460114	no hit
4_B03	15A02	555	611	653	Buspirone hydrochloride	1.41302	-0.2018	-0.938852	0.0907894	no hit
4_B04	16A02	603	563	535	Nelfinavir mesylate	0.363348	-0.8072	-2.30801	-0.917287	no hit
4_B05	15A03	647	686	489	Anastrozole	1.69562	1.4126	-1.40828	0.566649	no hit
4_B06	16A03	528	563	567	Silodosin	-1.2919	-0.4036	-0.430307	-0.708604	no hit
4_B07	15A04	558	666	559	Doxycycline hydrochloride	1.21116	0.16144	-1.33004	0.0141867	no hit
4_B08	16A04	488	593	684	Trimebutine	-1.0093	-0.12108	-1.36916	-0.833179	no hit
4_B09	15A05	600	598	648	Sulbactam	1.41302	-0.24216	-0.195594	0.325089	no hit
4_B10	16A05	562	553	614	Nevirapine	0.242232	-0.24216	-0.547663	-0.18253	no hit
4_B11	15A06	471	558	613	Fleroxacin	0.322976	-0.08072	-0.469426	-0.0757233	no hit
4_B12	16A06	534	521	615	Doxapram hydrochloride	-0.888184	-0.36324	-0.156475	-0.4693	no hit
4_B13	15A07	456	615	709	Clavulanate potassium salt	-0.726696	1.4126	-0.938852	-0.0843159	no hit
4_B14	16A07	545	545	601	Amlexanox	-0.686324	-0.84756	-1.36916	-0.967681	no hit
4_B15	15A08	548	588	701	Valproic acid	0.565208	0.44396	0.273832	0.427667	no hit
4_B16	16A08	476	655	680	Amorolfine hydrochloride	-0.60558	0.32288	-1.60387	-0.628857	no hit
4_B17	15A09	447	597	657	Mepivacaine hydrochloride	-0.161488	0.36324	0.0391188	0.0802903	no hit
4_B18	16A09	434	560	697	Enrofloxacin	-0.686324	-0.92828	-0.899733	-0.838112	no hit
4_B19	15A10	573	604	733	Rifaximin	0.282604	-0.28252	0.391188	0.130424	no hit
4_B20	16A10	547	437	534	Ubenimex	0	-1.49332	-1.01709	-0.836803	no hit
4_B21	15A11	493	632	614	Estradiol Valerate	0.040372	1.25116	0.273832	0.521788	no hit
4_B22	16A11	518	538	636	Troxipide	-0.686324	-1.17044	-1.13445	-0.99707	no hit
4_C03	13B02	498	620	694	Remoxipride Hydrochloride	0.888184	1.2108	1.09533	1.06477	no hit
4_C04	14B02	571	723	662	Moricizine hydrochloride	1.97823	3.34988	0.743258	2.02379	no hit
4_C05	13B03	565	689	708	THIP Hydrochloride	1.53414	2.58304	1.99506	2.03741	no hit
4_C06	14B03	566	541	589	Iopanoic acid	1.81674	0.96864	0.312951	1.03278	no hit
4_C07	13B04	494	569	650	Pirlindole mesylate	1.61488	0.24216	0.704139	0.853726	no hit
4_C08	14B04	514	605	569	Pivmecillinam hydrochloride	0.565208	0.84756	0.508545	0.640437	no hit
4_C09	13B05	528	561	653	Pronethalol hydrochloride	1.49376	0.56504	0.97797	1.01226	no hit
4_C10	14B05	554	501	651	Levopropoxyphene napsylate	1.81674	0.08072	-0.156475	0.580328	no hit
4_C11	13B06	534	447	569	Naftopidil dihydrochloride	1.37265	0.52468	1.09533	0.997552	no hit
4_C12	14B06	546	531	673	Piperidolate hydrochloride	0.242232	0.32288	1.05621	0.54044	no hit
4_C13	13B07	556	499	663	Tracazolate hydrochloride	0.282604	1.04936	1.48652	0.939493	no hit
4_C14	14B07	502	580	565	Trifluridine	-0.20186	0.4036	-1.13445	-0.310902	no hit
4_C15	13B08	538	572	698	Zardaverine	1.2919	1.2108	1.40828	1.30366	no hit
4_C16	14B08	511	554	572	Oxprenolol hydrochloride	0.80744	0.76684	0.508545	0.694275	no hit
4_C17	13B09	629	477	573	Memantine Hydrochloride	2.0186	0.52468	0.156475	0.899918	no hit
4_C18	14B09	540	545	653	Ondansetron Hydrochloride	2.0186	1.08972	0.0391188	1.04915	no hit
4_C19	13B10	481	549	639	Ozagrel hydrochloride	0.444092	0.16144	1.17356	0.593032	no hit
4_C20	14B10	476	531	615	Propoxycaine hydrochloride	0.645952	0.32288	0.899733	0.622855	no hit
4_C21	13B11	544	602	637	Piribedil hydrochloride	0.161488	0.16144	0.938852	0.420593	no hit
4_C22	14B11	308	531	624	Oxaprozin	-1.0093	0.4036	0.156475	-0.149742	no hit
4_D03	15B02	582	568	637	Acetylcysteine	0.767068	1.65476	1.13445	1.18542	no hit
4_D04	16B02	527	559	617	Ipriflavone	-0.322976	0.24216	-1.21268	-0.431166	no hit
4_D05	15B03	646	572	609	Melengestrol acetate	1.04967	-0.84756	-0.938852	-0.24558	no hit
4_D06	16B03	501	587	621	Ezetimibe	0	0	-0.625901	-0.208634	no hit
4_D07	15B04	582	603	542	Bromhexine hydrochloride	0.20186	0.84756	-0.586782	0.154213	no hit
4_D08	16B04	602	469	584	Rizatriptan benzoate	0.20186	-1.57404	-0.938852	-0.770344	no hit
4_D09	15B05	509	450	702	Anethole-trithione	0.080744	-1.13008	1.17356	0.0414095	no hit
4_D10	16B05	68	27	184	Tegaserod maleate	#NA	#NA	#NA	#NA	#NA
4_D11	15B06	466	545	612	Amcinonide	0.524836	1.37224	0.430307	0.775794	no hit
4_D12	16B06	537	535	568	Pantoprazole sodium	-0.40372	-0.8072	-1.09533	-0.768749	no hit
4_D13	15B07	569	600	592	Caffeine	1.41302	1.33188	-0.938852	0.602016	no hit
4_D14	16B07	484	523	667	Tegafur	-0.645952	0.12108	-0.938852	-0.487908	no hit
4_D15	15B08	455	441	636	Carvedilol	-0.686324	-1.89692	-0.352069	-0.978438	no hit
4_D16	16B08	526	472	654	Tolcapone	-0.242232	-1.08972	-0.743258	-0.691736	no hit
4_D17	15B09	506	539	669	Methenamine	0.686324	0.84756	0.430307	0.65473	no hit
4_D18	16B09	527	561	590	Altrenogest	0.40372	0	-0.391188	0.00417726	no hit
4_D19	15B10	524	537	638	Phentermine hydrochloride	0.282604	1.33188	0.430307	0.681597	no hit
4_D20	16B10	523	492	630	Felbamate	-1.57451	-0.72648	-0.195594	-0.832194	no hit
4_D21	15B11	379	486	648	Diclazuril	-0.888184	-0.52468	1.01709	-0.131925	no hit
4_D22	16B11	274	448	638	Estramustine	-2.62418	-1.33188	-0.234713	-1.39692	no hit
4_E03	13C02	567	616	558	Nitrocaramiphen hydrochloride	1.57451	0.64576	-0.0782376	0.71401	no hit
4_E04	14C02	562	541	723	Phensuximide	0.20186	0.48432	0.508545	0.398242	no hit
4_E05	13C03	613	600	623	Nandrolone	3.79497	2.018	1.01709	2.27669	negative hit
4_E06	14C03	543	632	648	Ioxaglic acid	2.0186	1.13008	1.13445	1.42771	no hit
4_E07	13C04	544	552	614	Dimaprit dihydrochloride	1.69562	0.6054	1.21268	1.17124	no hit
4_E08	14C04	566	523	625	Naftifine hydrochloride	1.69562	0.2018	0.117356	0.671593	no hit
4_E09	13C05	534	474	456	Oxfendazol	1.97823	0.8072	-0.586782	0.732882	no hit
4_E10	14C05	540	577	553	Meprylcaine hydrochloride	0.968928	1.4126	-0.117356	0.754724	no hit
4_E11	13C06	572	529	593	Guaiacol	1.89748	0.64576	0.586782	1.04334	no hit
4_E12	14C06	563	578	634	Milrinone	1.93786	0.72648	0.352069	1.00547	no hit
4_E13	13C07	516	574	636	Capecitabine	-0.565208	1.8162	0.0391188	0.430037	no hit
4_E14	14C07	503	535	570	Methantheline bromide	0.444092	0.8072	0.821495	0.690929	no hit
4_E15	13C08	498	469	523	Pramipexole dihydrochloride	0.968928	-0.28252	-0.586782	0.0332086	no hit
4_E16	14C08	484	517	661	Ticarcillin sodium	-0.444092	0.44396	0.625901	0.20859	no hit
4_E17	13C09	467	505	628	Norgestimate	0.686324	-0.36324	0	0.107695	no hit
4_E18	14C09	366	448	578	Thiethylperazine dimalate	-1.41302	-1.89692	-0.273832	-1.19459	no hit
4_E19	13C10	441	529	580	Chlormadinone acetate	-0.645952	-0.48432	-0.195594	-0.441955	no hit
4_E20	14C10	393	462	584	Mesalamine	-0.121116	-0.24216	0	-0.121092	no hit
4_E21	13C11	361	548	666	Phenylbutazone	-0.888184	1.57404	1.17356	0.619807	no hit
4_E22	14C11	342	465	690	Vorinostat	-0.928556	0.8072	3.05127	0.976637	no hit
4_F03	15C02	566	498	661	Famciclovir	1.37265	-0.72648	0.625901	0.424023	no hit
4_F04	16C02	527	479	595	(R)-Duloxetine hydrochloride	-1.69562	-1.57404	-1.99506	-1.75491	no hit
4_F05	15C03	527	526	613	Dopamine hydrochloride	0.444092	0.64576	-0.156475	0.311126	no hit
4_F06	16C03	487	480	512	Donepezil hydrochloride	-0.484464	-1.08972	-1.4474	-1.00719	no hit
4_F07	15C04	556	532	580	Cefdinir	0.484464	0.32288	0.0782376	0.295194	no hit
4_F08	16C04	488	517	669	1,8-Dihydroxyanthraquinone	-2.78567	-2.8252	-3.28598	-2.96562	positive hit
4_F09	15C05	478	521	516	Carprofen	-0.484464	0	-1.13445	-0.539637	no hit
4_F10	16C05	512	537	548	Nitazoxanide	-0.242232	0.2018	-1.64299	-0.561141	no hit
4_F11	15C06	497	501	593	Celecoxib	1.2919	-0.12108	0.782376	0.651067	no hit
4_F12	16C06	412	488	533	Nateglinide	-0.847812	-0.56504	-0.704139	-0.705664	no hit
4_F13	15C07	512	540	554	Candesartan	0.484464	-0.12108	-0.821495	-0.152704	no hit
4_F14	16C07	476	460	496	Avobenzone	0.282604	-0.84756	-1.40828	-0.657744	no hit
4_F15	15C08	433	467	577	Fludarabine	-0.645952	-0.56504	0.117356	-0.364545	no hit
4_F16	16C08	423	473	543	Algestone acetophenide	-1.69562	-1.49332	-1.76035	-1.64976	no hit
4_F17	15C09	507	512	591	Cladribine	-1.736	-1.4126	-1.79947	-1.64935	no hit
4_F18	16C09	465	502	655	Actarit	-0.363348	-1.37224	-0.234713	-0.656767	no hit
4_F19	15C10	502	527	595	Vardenafil	0.60558	0.24216	0.195594	0.347778	no hit
4_F20	16C10	426	490	541	Ethoxzolamide	-0.363348	-1.17044	-1.40828	-0.980688	no hit
4_F21	15C11	515	457	717	Fluconazole	0.363348	-0.72648	2.26889	0.635253	no hit
4_F22	16C11	454	433	521	Azatadine maleate	-0.968928	-1.49332	-2.38625	-1.61617	no hit
4_G03	13D02	464	519	549	Gliquidone	-0.040372	1.25116	-1.33004	-0.0397506	no hit
4_G04	14D02	557	585	648	Imidurea	1.49376	2.38124	1.56475	1.81325	no hit
4_G05	13D03	537	590	634	Pizotifen malate	1.17079	1.37224	1.05621	1.19975	no hit
4_G06	14D03	542	494	562	Lansoprazole	0.847812	0.4036	0.430307	0.560573	no hit
4_G07	13D04	537	489	566	Ribavirin	-0.363348	-0.2018	-0.704139	-0.423096	no hit
4_G08	14D04	465	459	486	Bethanechol chloride	0.524836	-0.16144	-0.66502	-0.100541	no hit
4_G09	13D05	502	505	585	Cyclopenthiazide	0.847812	0.04036	0.156475	0.348216	no hit
4_G10	14D05	415	553	647	Cyproterone acetate	-0.444092	1.33188	1.2518	0.713197	no hit
4_G11	13D06	480	437	650	Fluvoxamine maleate	-0.242232	-0.72648	0.430307	-0.179468	no hit
4_G12	14D06	442	553	598	(R)-Propranolol hydrochloride	-0.363348	0.84756	0.938852	0.474355	no hit
4_G13	13D07	562	513	535	Prothionamide	0.888184	0.6054	0.195594	0.563059	no hit
4_G14	14D07	550	471	592	Ciprofibrate	1.69562	0.52468	0.312951	0.844418	no hit
4_G15	13D08	521	499	562	Fluticasone propionate	0.80744	0.12108	-0.97797	-0.0164835	no hit
4_G16	14D08	508	625	581	Formestane	0.888184	0.96864	-0.625901	0.410308	no hit
4_G17	13D09	348	397	523	Zuclopenthixol dihydrochloride	-0.968928	-1.65476	-0.273832	-0.96584	no hit
4_G18	14D09	499	508	584	Benzylpenicillin sodium	1.13042	0.04036	0.821495	0.66409	no hit
4_G19	13D10	442	450	563	Proguanil hydrochloride	-0.444092	-0.32288	0	-0.255657	no hit
4_G20	14D10	428	488	589	Methicillin sodium	0	-0.28252	0.782376	0.166619	no hit
4_G21	13D11	408	501	618	Lymecycline	-0.20186	0.36324	0.0391188	0.0668329	no hit
4_G22	14D11	353	372	453	Methiazole	-1.33228	-1.45296	-1.01709	-1.26744	no hit
4_H03	15D02	540	560	560	5-fluorouracil	0.40372	0.2018	0	0.20184	no hit
4_H04	16D02	408	538	527	Aminacrine	-1.49376	-1.97764	-2.58184	-2.01775	no hit
4_H05	15D03	514	496	560	Mesna	0.524836	0.28252	-0.391188	0.138723	no hit
4_H06	16D03	417	456	638	Pidotimod	-1.45339	0.12108	-0.391188	-0.5745	no hit
4_H07	15D04	540	462	516	Mitotane	0.282604	0.4036	-0.66502	0.00706134	no hit
4_H08	16D04	494	483	588	Benidipine hydrochloride	-0.565208	-1.25116	-1.4474	-1.08792	no hit
4_H09	15D05	505	434	544	Ambrisentan	0.524836	0	-0.469426	0.01847	no hit
4_H10	16D05	485	420	591	Perospirone	-0.524836	-1.17044	-1.01709	-0.904122	no hit
4_H11	15D06	571	472	598	Triclosan	1.49376	-0.4036	0.66502	0.585061	no hit
4_H12	16D06	542	518	670	Cefpiramide	-0.40372	0.2018	-0.156475	-0.119465	no hit
4_H13	15D07	493	532	557	Enoxacin	0.40372	0.68612	-0.586782	0.167686	no hit
4_H14	16D07	417	522	575	Fenoldopam	-1.37265	-0.32288	-0.899733	-0.865087	no hit
4_H15	15D08	534	469	646	Olopatadine hydrochloride	0.565208	0.56504	0.430307	0.520185	no hit
4_H16	16D08	420	462	624	Adapalene	-1.41302	-2.09872	-1.72123	-1.74432	no hit
4_H17	15D09	399	549	570	Granisetron	-0.80744	0.28252	-0.508545	-0.344488	no hit
4_H18	16D09	426	558	520	Diatrizoic acid dihydrate	-1.49376	0.24216	-1.64299	-0.964865	no hit
4_H19	15D10	370	454	628	Anthralin	-0.645952	-0.84756	-0.273832	-0.589115	no hit
4_H20	16D10	341	455	549	Dofetilide	-1.45339	-0.32288	-1.4474	-1.07456	no hit
4_H21	15D11	453	528	536	Lamotrigine	0.282604	0.24216	-1.36916	-0.281465	no hit
4_H22	16D11	401	410	525	Phenprobamate	-1.81674	-1.53368	-1.72123	-1.69055	no hit
4_I03	13E02	557	517	593	Alfadolone acetate	1.77637	-0.36324	-0.625901	0.262409	no hit
4_I04	14E02	509	618	624	(S)-propranolol hydrochloride	0.80744	1.93728	0.547663	1.09746	no hit
4_I05	13E03	556	529	538	Alfaxalone	1.736	1.2108	0.234713	1.0605	no hit
4_I06	14E03	480	460	603	(-)-Eseroline fumarate salt	1.37265	-0.84756	0.743258	0.422782	no hit
4_I07	13E04	571	407	658	Azapropazone	1.21116	0.04036	1.4474	0.899639	no hit
4_I08	14E04	492	464	630	Isosorbide mononitrate	0.484464	0.56504	1.36916	0.806221	no hit
4_I09	13E05	527	642	682	Meptazinol hydrochloride	1.2919	2.26016	0.704139	1.41873	no hit
4_I10	14E05	567	548	646	Levalbuterol hydrochloride	1.0093	0.88792	1.36916	1.08879	no hit
4_I11	13E06	553	516	583	Apramycin	1.13042	1.009	0.782376	0.973931	no hit
4_I12	14E06	500	589	673	Topiramate	-0.080744	1.33188	1.36916	0.873431	no hit
4_I13	13E07	529	540	607	Darunavir	1.13042	1.25116	1.13445	1.17201	no hit
4_I14	14E07	492	510	551	D-cycloserine	1.37265	-0.2018	-0.743258	0.14253	no hit
4_I15	13E08	474	507	744	Fursultiamine Hydrochloride	0.928556	0.56504	2.77744	1.42368	no hit
4_I16	14E08	504	503	694	Nelarabine	1.77637	0.28252	0.97797	1.01229	no hit
4_I17	13E09	461	507	670	Gabexate mesilate	0.363348	0	2.38625	0.916532	no hit
4_I18	14E09	523	552	529	(+,-)-Synephrine	1.17079	1.17044	-0.547663	0.597855	no hit
4_I19	13E10	488	531	648	Pivampicillin	-0.282604	0.56504	0.234713	0.172383	no hit
4_I20	14E10	431	525	697	(S)-(-)-Cycloserine	-0.40372	-0.16144	1.83858	0.424475	no hit
4_I21	13E11	435	500	711	Lodoxamide	0.282604	0.44396	1.33004	0.685535	no hit
4_I22	14E11	478	483	563	Homosalate	0.565208	0.76684	0.782376	0.704808	no hit
4_J03	15E02	616	513	621	Clofibrate	1.49376	-1.29152	0.312951	0.171732	no hit
4_J04	16E02	553	475	574	Cefuroxime axetil	0.121116	-1.04936	-0.66502	-0.531088	no hit
4_J05	15E03	448	548	592	Dexrazoxane hydrochloride	-0.645952	1.04936	-0.508545	-0.0350456	no hit
4_J06	16E03	426	519	575	Anagrelide	-0.484464	-1.25116	0.0391188	-0.565502	no hit
4_J07	15E04	519	551	615	Aripiprazole	0.20186	0.4036	0.117356	0.240939	no hit
4_J08	16E04	489	490	571	Clopidogrel	-0.484464	-0.8072	-0.97797	-0.756545	no hit
4_J09	15E05	515	521	528	Ethinylestradiol	0.524836	1.2108	0.391188	0.708941	no hit
4_J10	16E05	500	490	483	Benzoxiquine	-0.444092	-0.64576	-0.195594	-0.428482	no hit
4_J11	15E06	476	509	627	Fluocinolone acetonide	-0.161488	0.28252	0.430307	0.18378	no hit
4_J12	16E06	370	447	638	Phenothiazine	-1.61488	-0.48432	-0.469426	-0.856209	no hit
4_J13	15E07	455	433	560	Sparfloxacin	0.524836	-0.72648	-0.899733	-0.367126	no hit
4_J14	16E07	471	432	528	Enalaprilat dihydrate	0.20186	-1.4126	-1.4474	-0.886045	no hit
4_J15	15E08	363	436	564	Desloratadine	-1.69562	-1.49332	-0.156475	-1.11514	no hit
4_J16	16E08	484	422	615	Pregabalin	-1.13042	-0.84756	-0.547663	-0.84188	no hit
4_J17	15E09	585	492	592	Clarithromycin	1.17079	-0.12108	0.352069	0.467259	no hit
4_J18	16E09	462	466	492	Homoveratrylamine	-0.686324	-0.92828	-2.30801	-1.30754	no hit
4_J19	15E10	462	494	570	Tripelennamine hydrochloride	-0.484464	0.2018	-0.860614	-0.381093	no hit
4_J20	16E10	393	374	612	Zoledronic acid hydrate	-0.928556	-1.29152	-0.860614	-1.0269	no hit
4_J21	15E11	478	422	661	Tulobuterol	0.20186	-0.04036	-0.117356	0.0147145	no hit
4_J22	16E11	396	424	586	Cefpodoxime proxetil	-1.13042	-1.65476	-0.391188	-1.05879	no hit
4_K03	13F02	610	631	670	Flucloxacillin sodium	1.97823	1.6144	0.66502	1.41922	no hit
4_K04	14F02	558	584	642	Spaglumic acid	2.26083	1.73548	0.312951	1.43642	no hit
4_K05	13F03	578	482	706	Trapidil	0.968928	0.44396	1.40828	0.940388	no hit
4_K06	14F03	485	538	606	Ranolazine	1.37265	0.4036	0.352069	0.709439	no hit
4_K07	13F04	479	390	514	Deptropine citrate	-0.363348	-1.65476	-0.821495	-0.946534	no hit
4_K08	14F04	524	520	616	Misoprostol	1.33228	0.6054	0.0391188	0.658932	no hit
4_K09	13F05	379	480	566	Sertraline	-1.57451	-1.17044	0.0782376	-0.888903	no hit
4_K10	14F05	476	522	541	Sulfadoxine	0.40372	0.16144	-0.195594	0.123189	no hit
4_K11	13F06	464	514	635	Ethamsylate	2.3012	0.68612	1.52563	1.50432	no hit
4_K12	14F06	410	519	641	Cyclopentolate hydrochloride	0	0.6054	0.704139	0.436513	no hit
4_K13	13F07	452	562	640	Moxonidine	0.080744	0.92828	1.2518	0.753609	no hit
4_K14	14F07	468	575	525	Estriol	0.726696	0.84756	-0.508545	0.355237	no hit
4_K15	13F08	505	445	614	Etilefrine hydrochloride	1.49376	0.2018	0.547663	0.747742	no hit
4_K16	14F08	525	536	538	(-)-Isoproterenol hydrochloride	1.21116	1.33188	0.586782	1.04327	no hit
4_K17	13F09	471	568	675	Alprostadil	1.65525	0.72648	1.8777	1.41981	no hit
4_K18	14F09	491	526	554	Sarafloxacin	-0.040372	0.6054	0.97797	0.514333	no hit
4_K19	13F10	461	509	526	Tribenoside	0.484464	1.009	0.97797	0.823811	no hit
4_K20	14F10	467	507	645	Nialamide	0.040372	-0.32288	1.4474	0.388296	no hit
4_K21	13F11	411	552	570	Rimexolone	-1.25153	0.4036	0.273832	-0.191367	no hit
4_K22	14F11	446	373	597	Toltrazuril	0.040372	-0.92828	0.391188	-0.165573	no hit
4_L03	15F02	390	531	561	Topotecan	-2.3012	-1.97764	-2.66008	-2.31297	positive hit
4_L04	16F02	423	490	593	Irbesartan	-1.17079	-0.68612	-1.05621	-0.971039	no hit
4_L05	15F03	543	537	685	Atorvastatin	0.363348	0	0.391188	0.251512	no hit
4_L06	16F03	487	467	633	Indinavir sulfate	-0.080744	-1.08972	0.156475	-0.337996	no hit
4_L07	15F04	520	499	589	Azithromycin	0.565208	0.36324	0.195594	0.374681	no hit
4_L08	16F04	495	462	538	Terbinafine	-0.282604	-0.76684	-1.99506	-1.01483	no hit
4_L09	15F05	453	577	616	Ibudilast	-0.60558	0.44396	0.704139	0.18084	no hit
4_L10	16F05	486	454	581	Histamine dihydrochloride	-1.25153	-1.25116	-0.391188	-0.964627	no hit
4_L11	15F06	451	513	629	Losartan	1.13042	0.72648	1.21268	1.02319	no hit
4_L12	16F06	424	434	600	Rasagiline	-0.928556	-0.72648	-1.01709	-0.890708	no hit
4_L13	15F07	415	474	603	Benztropine mesylate	-1.61488	-0.52468	-1.76035	-1.29997	no hit
4_L14	16F07	368	552	660	Flumethasone pivalate	-1.89748	0.6054	0.234713	-0.352457	no hit
4_L15	15F08	447	536	650	Vecuronium bromide	-0.60558	0.72648	1.05621	0.392369	no hit
4_L16	16F08	387	365	690	Lofepramine	-1.97823	-2.8252	-1.36916	-2.05753	no hit
4_L17	15F09	413	514	590	Telmisartan	-0.80744	0.72648	-0.0782376	-0.0530659	no hit
4_L18	16F09	426	548	703	Valdecoxib	-1.2919	-1.04936	-0.743258	-1.02817	no hit
4_L19	15F10	430	506	642	Nalmefene hydrochloride	-0.040372	-0.36324	-0.430307	-0.277973	no hit
4_L20	16F10	383	508	664	Besifloxacin hydrochloride	-0.40372	0	0.195594	-0.0693753	no hit
4_L21	15F11	480	439	746	Bifonazole	-0.847812	-1.93728	0.469426	-0.771889	no hit
4_L22	16F11	354	387	761	Ritonavir	-1.89748	-2.50232	0	-1.4666	no hit
4_M03	13G02	591	557	640	Isradipine	2.09934	0.8072	0.391188	1.09924	no hit
4_M04	14G02	485	531	644	Perindopril	0.282604	0.6054	0.469426	0.452477	no hit
4_M05	13G03	489	504	599	Nifekalant	-0.282604	-0.04036	0.0782376	-0.0815754	no hit
4_M06	14G03	413	473	697	Fexofenadine hydrochloride	0.363348	0.56504	1.76035	0.896245	no hit
4_M07	13G04	500	417	607	Isometheptene mucate	1.17079	-0.6054	0.586782	0.384057	no hit
4_M08	14G04	367	481	619	4-aminosalicylic acid	0.484464	0.48432	1.21268	0.727156	no hit
4_M09	13G05	372	502	640	Nifurtimox	0	0.44396	0.234713	0.226224	no hit
4_M10	14G05	472	460	676	Clonixin Lysinate	0.484464	-0.4036	2.22977	0.770212	no hit
4_M11	13G06	441	464	720	Letrozole	0.040372	-0.24216	1.36916	0.389124	no hit
4_M12	14G06	376	387	424	Verteporfin	-4.56204	-4.68176	-4.92897	-4.72426	positive hit
4_M13	13G07	431	459	654	Levofloxacin	-0.040372	-1.04936	1.4474	0.119221	no hit
4_M14	14G07	417	409	715	Meropenem	-0.161488	-0.48432	2.26889	0.541028	no hit
4_M15	13G08	490	491	640	Tocainide hydrochloride	2.54344	1.33188	1.09533	1.65688	no hit
4_M16	14G08	532	514	602	Ramipril	1.21116	0.8072	1.01709	1.01182	no hit
4_M17	13G09	540	539	600	Benzathine benzylpenicillin	0.282604	0.8072	0.273832	0.454545	no hit
4_M18	14G09	463	405	625	Mephenytoin	0.524836	0.2018	0.704139	0.476925	no hit
4_M19	13G10	425	498	767	Risperidone	-0.60558	0.2018	2.73832	0.778179	no hit
4_M20	14G10	500	436	624	Rifabutin	0.524836	-0.48432	-0.117356	-0.0256135	no hit
4_M21	13G11	483	473	682	Torsemide	0.242232	0.76684	1.01709	0.675387	no hit
4_M22	14G11	348	386	606	Parbendazole	-1.61488	-1.49332	0.508545	-0.866552	no hit
4_N03	15G02	487	542	627	Gatifloxacin	-0.242232	-0.16144	0.391188	-0.00416126	no hit
4_N04	16G02	458	376	643	Epirubicin hydrochloride	-2.90678	-3.10772	-3.12951	-3.048	positive hit
4_N05	15G03	443	414	562	Bosentan	0.040372	0.36324	0.625901	0.343171	no hit
4_N06	16G03	450	448	727	Loteprednol etabonate	-1.33228	-0.48432	0.352069	-0.488175	no hit
4_N07	15G04	482	391	589	Gemcitabine	-2.38195	-2.13908	-2.46449	-2.3285	positive hit
4_N08	16G04	422	398	701	Tolterodine tartrate	-2.22046	-2.05836	0.312951	-1.32196	no hit
4_N09	15G05	515	427	729	Olmesartan	1.13042	-0.88792	1.21268	0.48506	no hit
4_N10	16G05	471	434	631	Lomerizine hydrochloride	-0.80744	-1.4126	-0.743258	-0.987766	no hit
4_N11	15G06	379	557	697	Racepinephrine hydrochloride	-0.80744	0.32288	0.66502	0.0601533	no hit
4_N12	16G06	354	469	631	Ampiroxicam	-1.45339	-1.6144	-1.17356	-1.41379	no hit
4_N13	15G07	415	578	642	Montelukast	-0.121116	0.88792	0.469426	0.412077	no hit
4_N14	16G07	329	386	683	Alosetron hydrochloride	-2.26083	-1.6144	-0.352069	-1.4091	no hit
4_N15	15G08	358	334	529	Docetaxel	-1.69562	-2.30052	-1.17356	-1.72324	no hit
4_N16	16G08	368	434	597	Risedronic acid monohydrate	-1.41302	-0.28252	-0.782376	-0.825972	no hit
4_N17	15G09	465	445	765	Cilnidipine	1.09004	-1.13008	1.56475	0.508239	no hit
4_N18	16G09	405	419	590	Palonosetron hydrochloride	-1.2919	-2.50232	-1.17356	-1.65593	no hit
4_N19	15G10	406	383	588	Imiquimod	-0.686324	-1.13008	0.743258	-0.357715	no hit
4_N20	16G10	407	367	464	Oxymetholone	-1.25153	-1.97764	-1.76035	-1.66317	no hit
4_N21	15G11	415	433	634	Fosinopril	-1.13042	0.16144	0.743258	-0.0752395	no hit
4_N22	16G11	452	562	723	Latanoprost	-0.726696	-0.36324	0.273832	-0.272035	no hit
4_O03	13H02	471	471	580	Halofantrine hydrochloride	-0.726696	-0.28252	0.312951	-0.232088	no hit
4_O04	14H02	489	423	573	Mecamylamine hydrochloride	0.322976	-0.68612	0.312951	-0.0167311	no hit
4_O05	13H03	582	482	717	Articaine hydrochloride	1.736	1.33188	0.704139	1.25734	no hit
4_O06	14H03	334	509	583	Procarbazine hydrochloride	-0.322976	-0.24216	0.782376	0.0724135	no hit
4_O07	13H04	410	393	529	Nomegestrol acetate	-0.565208	-1.37224	-0.391188	-0.776212	no hit
4_O08	14H04	413	417	663	Viomycin sulfate	-0.524836	-0.64576	0.66502	-0.168525	no hit
4_O09	13H05	504	514	635	Pancuronium bromide	0.686324	0.08072	0.273832	0.346959	no hit
4_O10	14H05	491	445	736	Saquinavir mesylate	0.484464	0.12108	1.2518	0.619115	no hit
4_O11	13H06	539	552	712	Molindone hydrochloride	2.0186	0.44396	1.17356	1.21204	no hit
4_O12	14H06	381	403	669	Ronidazole	-0.968928	-0.8072	-0.586782	-0.787637	no hit
4_O13	13H07	398	364	667	Alcuronium chloride	-0.040372	-1.29152	1.60387	0.0906599	no hit
4_O14	14H07	384	377	610	Dorzolamide hydrochloride	-0.726696	-1.53368	-0.469426	-0.909934	no hit
4_O15	13H08	498	379	722	Zalcitabine	0.767068	-1.6144	1.33004	0.160903	no hit
4_O16	14H08	299	387	640	Azaperone	-1.33228	-0.64576	0.0782376	-0.633266	no hit
4_O17	13H09	385	422	639	Methyldopate hydrochloride	-1.13042	-1.13008	0.704139	-0.518786	no hit
4_O18	14H09	446	408	680	Cefepime hydrochloride	-0.888184	0.16144	1.64299	0.305415	no hit
4_O19	13H10	455	397	616	Levocabastine hydrochloride	-0.484464	0	0.312951	-0.0571711	no hit
4_O20	14H10	397	436	644	Clocortolone pivalate	-0.322976	-1.25116	0.430307	-0.381276	no hit
4_O21	13H11	361	441	756	Pyrvinium pamoate	-4.60241	-4.68176	-4.92897	-4.73771	positive hit
4_O22	14H11	356	440	785	Nadifloxacin	-1.45339	-0.64576	1.64299	-0.152054	no hit
4_P03	15H02	476	455	643	Imatinib	-0.847812	-2.05836	-0.743258	-1.21648	no hit
4_P04	16H02	511	467	597	Cisatracurium besylate	-0.726696	-2.17944	-1.76035	-1.55549	no hit
4_P05	15H03	423	428	626	Moxifloxacin	-1.2919	-1.13008	0.0391188	-0.794288	no hit
4_P06	16H03	415	386	648	Pemetrexed disodium	-1.13042	-2.34088	-0.821495	-1.43093	no hit
4_P07	15H04	424	488	617	Formoterol fumarate	-0.80744	-1.04936	-1.60387	-1.15356	no hit
4_P08	16H04	485	534	572	Raltitrexed	-0.242232	-1.29152	-1.36916	-0.967637	no hit
4_P09	15H05	455	508	507	Rufloxacin	0.928556	0	-1.21268	-0.0947091	no hit
4_P10	16H05	342	439	644	Ceftibuten	-1.85711	-1.04936	-0.899733	-1.26873	no hit
4_P11	15H06	464	512	611	Pravastatin	0.161488	-0.92828	-0.586782	-0.451191	no hit
4_P12	16H06	372	389	688	Valsartan	-1.17079	-1.08972	-0.860614	-1.04037	no hit
4_P13	15H07	404	398	623	Rosiglitazone Hydrochloride	-1.0093	-1.73548	-0.899733	-1.21484	no hit
4_P14	16H07	416	364	677	Milnacipran hydrochloride	-1.0093	-2.70412	-0.547663	-1.42036	no hit
4_P15	15H08	458	383	556	Rivastigmine	0.322976	-1.73548	-0.625901	-0.679468	no hit
4_P16	16H08	431	440	563	Triclabendazole	-2.46269	-2.2198	-2.62096	-2.43448	positive hit
4_P17	15H09	361	367	614	Sildenafil	-1.09004	-0.92828	-0.821495	-0.946606	no hit
4_P18	16H09	391	339	598	Brimonidine L-Tartrate	-1.53414	-2.6234	-1.48652	-1.88135	no hit
4_P19	15H10	374	445	622	Acetylsalicylic acid	-0.80744	-1.009	-0.586782	-0.801074	no hit
4_P20	16H10	384	464	650	Desonide	-1.85711	-0.6054	-0.391188	-0.951233	no hit
4_P21	15H11	481	378	602	Hexachlorophene	-0.726696	-2.05836	-1.05621	-1.28042	no hit
4_P22	16H11	548	444	651	Cefprozil	-0.767068	-1.77584	-0.547663	-1.03019	no hit
1A03	17A02	402	424	532	Allopurinol	0.476638	-0.347752	0.414115	0.181	no hit
1A05	17A03	461	346	308	Lisuride (S)(-)	-0.672254	-1.83911	-1.18671	-1.23269	no hit
1A07	17A04	512	490	322	Ampicillin sodium salt	-0.06218	0.0672245	-0.557422	-0.184126	no hit
1A09	17A05	498	324	430	Flupentixol dihydrochloride cis-(Z)	-0.755405	-0.143812	-0.0208177	-0.306678	no hit
1A11	17A06	474	506	464	Cephalexin monohydrate	-1.11568	0.0217928	-0.736445	-0.610112	no hit
1A13	17A07	561	411	353	Cholecalciferol	0.0511664	-0.557002	-0.452838	-0.319558	no hit
1A15	17A08	386	367	563	Methylene blue	-7.15205	-8.23121	-8.75423	-8.04583	positive hit
1A17	17A09	9	30	19	Gramicidin	#NA	#NA	#NA	#NA	#NA
1A19	17A10	530	471	582	Levocarnitine	-0.368138	-0.507205	0.980845	0.0351672	no hit
1A21	17A11	367	307	280	DO 897/99	-0.0806351	-1.22255	-1.71112	-1.00477	no hit
1C03	17B02	383	535	446	Carbenicillin disodium salt	0.862372	1.07672	0.135832	0.691642	no hit
1C05	17B03	232	365	346	Ebselen	-0.508876	0.0894297	-0.824174	-0.41454	no hit
1C07	17B04	357	392	454	Cefamandole sodium salt	1.11427	-0.356441	-0.394786	0.121014	no hit
1C09	17B05	293	484	419	Rolipram	-0.79763	-1.14577	0.698156	-0.415082	no hit
1C11	17B06	449	394	481	Tiletamine hydrochloride	-0.297823	0.60057	0.0853877	0.129378	no hit
1C13	17B07	358	413	498	Netilmicin sulfate	-0.230798	0.269535	0.137578	0.0587715	no hit
1C15	17B08	368	435	388	Loracarbef	-0.0135768	1.2241	1.28612	0.832214	no hit
1C17	17B09	349	509	300	Cyclacillin	-0.678113	-1.38729	1.1962	-0.289733	no hit
1C19	17B10	330	467	426	Thimerosal	-8.15272	-6.6846	-9.78702	-8.20812	positive hit
1C21	17B11	470	461	445	Clindamycin Phosphate	0.456324	0.333818	-0.567793	0.0741164	no hit
1E03	17C02	334	374	439	Lapatinib	-1.1076	2.0574	0.0733021	0.341032	no hit
1E05	17C03	376	415	397	Clodronate disodium	-1.01216	0.914111	2.09289	0.664946	no hit
1E07	17C04	417	353	348	Mevastatin	-0.351228	-0.781463	-0.133073	-0.421921	no hit
1E09	17C05	458	530	381	Entecavir	0.999988	0.0269085	-0.714883	0.104004	no hit
1E11	17C06	451	365	348	Cyclophosphamide	1.3056	0.979657	-0.411552	0.624569	no hit
1E13	17C07	417	370	392	Quinine ethyl carbonate	-0.27049	-1.41834	-0.63983	-0.776221	no hit
1E15	17C08	391	321	425	Edaravone	0.142492	-1.06025	-1.12206	-0.67994	no hit
1E17	17C09	371	281	297	Timonacic	0.276178	-1.65864	-0.433118	-0.605193	no hit
1E19	17C10	449	362	441	Tioxolone	0.377032	-1.12022	0.761092	0.00596847	no hit
1E21	17C11	506	498	375	Metacetamol	0.11118	0.116641	-0.3113	-0.0278262	no hit
1G03	17D02	405	284	473	Efaroxan hydrochloride	0.0733938	-0.733926	-0.362293	-0.340942	no hit
1G05	17D03	322	304	427	Cyromazine	0.0256326	-1.13203	0.0477974	-0.352867	no hit
1G07	17D04	304	316	291	Oxiglutatione	0.0104992	-1.71231	1.42488	-0.0923101	no hit
1G09	17D05	477	345	246	Bucetin	0.951751	-1.18642	-0.200995	-0.145221	no hit
1G11	17D06	302	525	390	Oxeladin citrate	-1.04419	1.36401	-0.178772	0.0470171	no hit
1G13	17D07	398	411	335	Dichlorisone acetate	0.149631	-1.34759	1.01299	-0.061658	no hit
1G15	17D08	379	277	368	D-phenylalanine	-0.809454	-1.40214	-1.09665	-1.10275	no hit
1G17	17D09	436	347	470	Flopropione	0.504298	-0.615226	1.00375	0.297609	no hit
1G19	17D10	389	308	399	Chromocarb	-0.589084	0.271522	-0.881268	-0.39961	no hit
1G21	17D11	327	326	565	Betamipron	-0.0104992	-0.317453	-0.181704	-0.169886	no hit
1I03	17E02	477	511	461	Exalamide	0.104764	-1.13993	0.793983	-0.0803948	no hit
1I05	17E03	316	352	326	Anisindione	1.0507	1.19463	0.122057	0.789128	no hit
1I07	17E04	451	473	345	Ancitabine hydrochloride	-2.65092	-3.37319	-0.0491255	-2.02441	positive hit
1I09	17E05	402	397	387	Acetaminosalol	-1.36588	1.15406	0.563485	0.117224	no hit
1I11	17E06	416	460	417	Tolperisone hydrochloride	-0.653996	0.357143	1.44564	0.38293	no hit
1I13	17E07	374	443	512	Broxyquinoline	-0.0688612	0.0362885	0.749504	0.238977	no hit
1I15	17E08	391	295	441	Ethacridine lactate	0.486919	0.252051	-0.557422	0.0605159	no hit
1I17	17E09	496	535	389	Clofoctol	1.38236	-0.272947	1.3407	0.816703	no hit
1I19	17E10	437	420	370	Pantethine	0.405344	1.46716	-0.357863	0.504881	no hit
1I21	17E11	425	314	385	Cepharanthine	0.910565	-0.162266	0.365538	0.371279	no hit
1K03	17F02	418	596	480	Cyclandelate	0.191725	0.205438	1.04814	0.481769	no hit
1K05	17F03	390	381	463	Prasterone	-0.265522	-0.16136	0.748277	0.107132	no hit
1K07	17F04	452	364	440	Beclamide	0.9847	0.21742	1.00532	0.735812	no hit
1K09	17F05	471	461	395	Deferiprone	-0.207237	0.647082	0.108511	0.182785	no hit
1K11	17F06	297	442	423	Orotic acid	-1.58921	-0.0217928	1.05721	-0.184597	no hit
1K13	17F07	344	394	457	Isaxonine	1.00982	1.79181	1.80552	1.53571	no hit
1K15	17F08	238	288	321	Proflavine hemisulfate	-6.52464	-7.26147	-6.768	-6.85137	positive hit
1K17	17F09	328	455	366	Climbazole	0.37246	0.237257	0.0982323	0.235983	no hit
1K19	17F10	379	373	420	Moguisteine	0.967209	0.929271	0.365538	0.754006	no hit
1K21	17F11	409	500	415	Nefiracetam	0.230914	-0.214237	0.0208177	0.0124985	no hit
1M03	17G02	421	458	456	Erdosteine	-0.354105	-0.463021	-0.719345	-0.512157	no hit
1M05	17G03	324	465	322	loxoprofen	0.281219	0.552092	0.445795	0.426369	no hit
1M07	17G04	399	614	391	Acedoben	-1.39232	0.306267	-0.451199	-0.512419	no hit
1M09	17G05	397	443	325	Dimetridazole	1.86897	0.606775	-0.14564	0.7767	no hit
1M11	17G06	348	490	446	Nikethamide	-0.363757	0.214586	-0.0814564	-0.0768756	no hit
1M13	17G07	332	463	328	Paroxypropione	-0.146952	-0.64826	1.44045	0.215079	no hit
1M15	17G08	278	422	332	Nitroxoline	0.859842	0.469851	0.915978	0.748557	no hit
1M17	17G09	441	255	291	Mexenone	0.243047	-0.909409	0.980845	0.104828	no hit
1M19	17G10	329	450	462	Sulfacarbamide	0.650758	0.67632	0.0718686	0.466315	no hit
1M21	17G11	333	424	375	Ethenzamide	0.0284585	0.248299	-0.397443	-0.0402285	no hit
1O03	17H02	660	520	520	Piperonyl butoxide	-0.19489	-0.328102	0.711648	0.0628852	no hit
1O05	17H03	295	403	535	Eprobemide	-0.168952	0.802937	-0.186513	0.149157	no hit
1O07	17H04	497	495	299	Tioguanine	0.683908	1.05559	-0.279608	0.48663	no hit
1O09	17H05	457	368	464	Trehalose dihydrate	-0.156715	0.102063	-0.666825	-0.240492	no hit
1O11	17H06	356	539	502	Amezinium metilsulfate	0.197155	0.321759	0.766345	0.42842	no hit
1O13	17H07	409	393	617	Allylestrenol	1.79494	1.54722	0.474737	1.2723	no hit
1O15	17H08	575	437	417	Carazolol	-1.40054	-1.63806	-0.181156	-1.07325	no hit
1O17	17H09	420	388	585	Benactyzine hydrochloride	-0.89448	-0.997351	-0.344432	-0.745421	no hit
1O19	17H10	229	431	558	Brivudine	0.191373	0.159197	0.459819	0.27013	no hit
1O21	17H11	483	494	474	Sulfisomidine	0.618129	-1.91769	-0.450328	-0.583295	no hit
1A04	18A02	491	400	372	Epalrestat	-0.186349	0.501937	-1.23471	-0.306373	no hit
1A06	18A03	572	338	522	Cefcapene pivoxil hydrochloride	-1.63674	-0.262631	-0.446152	-0.781843	no hit
1A08	18A04	576	365	426	Ceftezole	-1.05194	-0.372414	-0.695279	-0.706545	no hit
1A10	18A05	412	466	430	Carbazochrome	-0.0843255	-2.62831	-0.0560627	-0.922899	no hit
1A12	18A06	372	490	474	Ivabradine hydrochloride	-0.89181	-0.228792	-0.0838878	-0.401497	no hit
1A14	18A07	362	486	481	Oxiracetam	-1.57726	-0.865844	0.278162	-0.721647	no hit
1A16	18A08	601	573	508	Zaltoprofen	-0.775558	1.15127	-1.48211	-0.3688	no hit
1A18	18A09	503	591	409	Cianidanol	0.76776	0.470328	1.37363	0.870571	no hit
1A20	18A10	463	428	501	Sulbenicillin sodium salt	1.06353	0.698353	-0.192666	0.523071	no hit
1A22	18A11	385	558	417	Carbazochrome sodium sulfonate	-0.977556	-0.491272	0.081444	-0.462461	no hit
1C04	18B02	437	475	463	Lobenzarit disodium	-0.262889	2.38645	-0.0027381	0.706941	no hit
1C06	18B03	307	434	397	Dalfampridine	0.362295	0.634658	0.665702	0.554218	no hit
1C08	18B04	390	440	439	L-tryptophan	1.17458	0.5727	-0.0980136	0.549754	no hit
1C10	18B05	359	417	403	Fenclozic acid	0.527604	0.15101	-0.0905859	0.196009	no hit
1C12	18B06	429	414	512	Exifone	1.09767	0.133426	0.816947	0.682681	no hit
1C14	18B07	416	538	474	Phenolphthalein	-0.346977	0.672661	1.5941	0.639928	no hit
1C16	18B08	372	428	462	Quatacaine	-0.202004	1.06208	-1.17917	-0.106365	no hit
1C18	18B09	322	361	359	Eperisone HCl	3.33822	1.78703	-1.5993	1.17532	no hit
1C20	18B10	250	350	269	Prosultiamine	-0.126322	-0.0540526	-0.531116	-0.237164	no hit
1C22	18B11	439	493	343	Tiaramide Hydrochloride	0.615527	0.814555	0.39575	0.608611	no hit
1E04	18C02	438	488	389	Bendazac	-0.701472	-0.9049	0.880668	-0.241901	no hit
1E06	18C03	393	457	392	Bithionol	0.163586	-1.36823	-0.259578	-0.488075	no hit
1E08	18C04	469	361	321	Methandrostenolone	-0.238564	0.169884	0.878176	0.269832	no hit
1E10	18C05	345	342	423	(R)-Tamsulosin hydrochloride	-0.676727	0.529249	0.92249	0.258337	no hit
1E12	18C06	738	607	646	Fasudil Hydrochloride	1.01257	2.42803	0.598013	1.3462	no hit
1E14	18C07	391	402	383	Acetyl-L-glutamine	0.960862	-0.133164	-1.02889	-0.0670625	no hit
1E16	18C08	383	398	417	Tulobuterol Hydrochloride	1.55326	0.361124	0.827799	0.91406	no hit
1E18	18C09	411	460	514	Delapril Hydrochloride	1.45382	-0.0733914	1.58303	0.987818	no hit
1E20	18C10	492	549	350	Suplatast Tosylate	0.913222	-0.825147	-0.00551227	0.027521	no hit
1E22	18C11	416	438	491	Manidipine Dihydrochloride	-0.787581	0.267355	0.0027381	-0.172496	no hit
1G04	18D02	499	398	443	Ecabet sodium	-0.255324	-0.323386	0.360929	-0.0725938	no hit
1G06	18D03	376	488	365	Prifinium Bromide	-0.198859	2.60422	0.918906	1.10809	no hit
1G08	18D04	393	422	389	Trandolapril	0.350142	-0.0661737	1.50295	0.595639	no hit
1G10	18D05	420	395	492	Benziodarone	0.355472	-0.838069	0.263987	-0.0728699	no hit
1G12	18D06	391	348	354	Azaribine	0.773352	1.5711	0.177022	0.840491	no hit
1G14	18D07	429	523	441	Mebanazine	0.0722646	0.0227016	0.799028	0.297998	no hit
1G16	18D08	405	453	482	Acetanilide	-0.834143	-0.68712	-0.747151	-0.756138	no hit
1G18	18D09	379	515	417	Fudosteine	1.18177	-0.873463	0.413157	0.240487	no hit
1G20	18D10	502	367	403	Mosapride	1.37155	0.315294	0.252651	0.6465	no hit
1G22	18D11	460	490	359	Inosine	-0.623599	-0.308219	-0.250731	-0.394183	no hit
1I04	18E02	555	392	480	Dichlorophen	0.242242	-0.467074	-0.637441	-0.287424	no hit
1I06	18E03	446	449	436	Glutathione	-0.605017	2.95325	1.71357	1.35393	no hit
1I08	18E04	462	490	403	Valethamate bromide	-0.977556	0.724333	-0.605441	-0.286221	no hit
1I10	18E05	296	327	356	Ebastine	-0.154064	-0.992945	-1.72458	-0.957195	no hit
1I12	18E06	282	534	391	Pirfenidone	1.45856	0.609804	1.00299	1.02378	no hit
1I14	18E07	179	230	322	Chlorquinaldol	-8.66135	-9.04175	-9.57223	-9.09178	positive hit
1I16	18E08	437	409	471	Cypermethrin	1.91815	1.30887	0.0513363	1.09279	no hit
1I18	18E09	509	467	436	Phenothrin	0.291683	0.688617	-1.45901	-0.159569	no hit
1I20	18E10	369	381	339	Chloramine-T hydrate	-2.1168	-0.589029	-1.62629	-1.44404	no hit
1I22	18E11	215	300	342	Tolonium chloride	-9.07094	-10.3955	-9.68591	-9.71744	positive hit
1K04	18F02	746	629	611	Abemaciclib	0.0690573	-0.68111	-0.844611	-0.485555	no hit
1K06	18F03	424	613	415	Clopidol	-0.857412	1.15969	0.628971	0.310417	no hit
1K08	18F04	461	539	460	Phthalylsulfacetamide	1.10749	1.01316	-0.465162	0.551831	no hit
1K10	18F05	445	515	402	Cresopirine	0.237789	-0.797892	-0.496579	-0.352227	no hit
1K12	18F06	502	495	561	Rufinamide	-0.52708	0.612012	1.12359	0.402841	no hit
1K14	18F07	368	411	516	Tinoridine hydrochloride	-0.802906	0.589056	1.13685	0.307667	no hit
1K16	18F08	483	425	347	Chlormidazole	0.188498	-0.139086	-0.618547	-0.189712	no hit
1K18	18F09	342	456	435	Indometacin farnesil	-1.13903	-0.153546	0.309068	-0.327837	no hit
1K20	18F10	310	361	415	Bosutinib	-1.38453	-2.84879	-1.87087	-2.03473	no hit
1K22	18F11	431	423	483	Tiagabine hydrochloride	0.795322	-1.10268	0.379677	0.0241068	no hit
1M04	18G02	408	455	490	Mizoribine	-0.0860701	-0.55872	-0.612446	-0.419079	no hit
1M06	18G03	459	613	382	Imidapril hydrochloride	-1.08439	1.03271	-0.281747	-0.111141	no hit
1M08	18G04	396	474	473	Cefsulodin Sodium Salt Hydrate	0.463913	-0.788804	-1.01381	-0.446232	no hit
1M10	18G05	297	659	393	Malotilate	-1.78866	-0.414645	-0.899769	-1.03436	no hit
1M12	18G06	462	622	404	Artesunate	0.609382	-0.82207	0.142203	-0.0234948	no hit
1M14	18G07	362	428	569	Gestodene	0.245526	-0.665642	-0.853066	-0.424394	no hit
1M16	18G08	429	518	432	Stiripentol	2.20853	-0.252406	1.82006	1.25873	no hit
1M18	18G09	338	390	396	Safinamide	-0.0690573	0.481979	-0.792444	-0.126508	no hit
1M20	18G10	297	485	497	Cephradine monohydrate	-1.78866	-0.926441	0.858667	-0.61881	no hit
1M22	18G11	329	474	423	Doripenem monohydrate	1.29143	0.196495	1.74001	1.07598	no hit
1O04	18H02	509	466	568	Fipronil	-0.140438	0.0442598	-0.411162	-0.169113	no hit
1O06	18H03	500	549	523	Cefpirome	0.900109	0.309113	-0.662374	0.182283	no hit
1O08	18H04	535	521	497	Ufenamate	-1.1226	-0.23611	1.27615	-0.027523	no hit
1O10	18H05	402	507	500	Benzarone	2.69253	0.888827	1.1406	1.57399	no hit
1O12	18H06	399	399	475	Bergenin	-0.985908	-0.738798	-0.541129	-0.755278	no hit
1O14	18H07	412	447	557	Nepafenac	0.0936272	-0.992146	1.45028	0.183921	no hit
1O16	18H08	453	567	484	Voglibose	1.44909	2.09715	0.287223	1.27782	no hit
1O18	18H09	297	454	454	Arotinolol hydrochloride	-0.924658	-0.0227016	-0.418135	-0.455165	no hit
1O20	18H10	471	453	558	Clevidipine	0.502238	2.74946	0.99633	1.41601	no hit
1O22	18H11	381	573	593	Artenimol	0.454437	0.200364	0.009983	0.221595	no hit
1B03	19A02	410	567	420	Befunolol	-0.44302	-0.968885	-1.0663	-0.826069	no hit
1B05	19A03	412	346	422	Eletriptan	0.364265	0.0651173	-0.468098	-0.0129053	no hit
1B07	19A04	559	448	574	Pirprofen	-1.0738	2.00476	1.02712	0.652691	no hit
1B09	19A05	490	428	519	Tripamide	-0.0270069	-0.660712	-1.83835	-0.842024	no hit
1B11	19A06	504	364	341	Zanamivir	-0.123969	-0.220925	-1.19417	-0.513022	no hit
1B13	19A07	460	390	505	Alclofenac	1.23887	-0.791316	-0.243764	0.0679292	no hit
1B15	19A08	471	466	437	Angiotensin II (Human) Trifluoroacetic acid salt	-1.14777	-0.822346	-1.05265	-1.00759	no hit
1B17	19A09	343	424	353	Anisotropine Methylbromide	-0.344338	0.225193	0.479685	0.12018	no hit
1B19	19A10	437	590	451	Barnidipine Hydrochloride	-0.620278	-1.05104	-1.49476	-1.05536	no hit
1B21	19A11	393	488	500	Benzylhydrochlorothiazide	0.226939	-0.132788	-1.30497	-0.403608	no hit
1D03	19B02	352	409	325	Budralazine	-2.66572	1.95239	-1.0084	-0.573911	no hit
1D05	19B03	371	445	542	Bunazosin hydrochloride	0.463958	1.33176	-0.183899	0.537272	no hit
1D07	19B04	292	449	328	Chlorpromazine Sulfoxide	-2.28147	0.102502	-1.32378	-1.16758	no hit
1D09	19B05	423	643	448	Cycotiamine	0.210804	0.600461	1.57286	0.79471	no hit
1D11	19B06	404	500	388	Fenclofenac	2.57173	0.883475	-0.247699	1.06917	no hit
1D13	19B07	375	386	368	Flurbiprofen axetil	-0.5707	0.50754	-1.61509	-0.559417	no hit
1D15	19B08	306	302	546	Ibuprofen Piconol	0.456767	-2.17344	0.381267	-0.445137	no hit
1D17	19B09	517	377	314	Pilsicainide Hydrochloride	0.0270069	-0.0136065	-2.05151	-0.679371	no hit
1D19	19B10	470	426	467	Tacrolimus Monohydrate	-1.29633	-0.516217	0.945567	-0.288993	no hit
1D21	19B11	477	495	361	Tandospirone	-0.188001	-0.0228529	0.358968	0.0493715	no hit
1F03	19C02	368	375	510	Kanamycin B	0.224788	-0.743835	-1.47129	-0.663445	no hit
1F05	19C03	433	406	410	Mitomycin C	-0.362659	-0.444191	-1.79396	-0.866937	no hit
1F07	19C04	335	350	437	Nafamostat Mesylate	2.0688	0.546791	1.85881	1.49147	no hit
1F09	19C05	266	384	328	Bisbentiamine	-2.20239	-2.06602	-0.618512	-1.62898	no hit
1F11	19C06	406	443	408	Camostat mesylate	0.216462	-0.135319	-1.1878	-0.368885	no hit
1F13	19C07	407	399	313	Ticagrelor	-1.048	-1.21891	0.0672304	-0.733226	no hit
1F15	19C08	388	440	464	Feprazone	1.24845	1.65632	0.433314	1.11269	no hit
1F17	19C09	576	423	487	Lanoconazole	0.917273	0.648274	-0.603547	0.320667	no hit
1F19	19C10	352	288	417	Lumiracoxib	1.5308	-0.312457	-0.0789883	0.379785	no hit
1F21	19C11	427	452	320	Oxyphenisatin	1.94461	0.591483	0.695054	1.07705	no hit
1H03	19D02	331	552	494	Prasugrel	-0.850054	0.278419	-0.343447	-0.305027	no hit
1H05	19D03	333	352	397	Ramosetron hydrochloride	-0.315749	-1.54792	0.215851	-0.549274	no hit
1H07	19D04	347	531	419	Seratrodast	-0.781011	-0.567566	-1.96565	-1.10474	no hit
1H09	19D05	443	617	570	Sofalcone	-0.295986	0.0406721	1.37357	0.372751	no hit
1H11	19D06	356	513	334	Sarpogrelate hydrochloride	-0.444618	1.17192	1.64089	0.789397	no hit
1H13	19D07	423	470	556	Sapropterin dihydrochloride	1.03789	-0.277013	0.961158	0.574012	no hit
1H15	19D08	206	294	261	Mibefradil	-1.14537	-2.80861	-2.25333	-2.0691	positive hit
1H17	19D09	326	343	546	Midecamycin	3.44952	-1.92927	1.36985	0.963368	no hit
1H19	19D10	504	482	450	Thyrotropin-Releasing Hormone	-0.509614	-0.179666	2.12212	0.477612	no hit
1H21	19D11	462	430	568	Cyclofenil	-0.0678752	-2.07622	0.191059	-0.651012	no hit
1J03	19E02	509	393	376	Temocapril	0.17	-0.757542	0.979601	0.130686	no hit
1J05	19E03	384	524	500	Flosequinan	0.647321	0.848779	0.00588767	0.500663	no hit
1J07	19E04	324	340	375	Etravirine	1.24721	0.373497	-0.533879	0.362277	no hit
1J09	19E05	427	478	414	Empagliflozin	1.58046	-0.534404	0.36387	0.469974	no hit
1J11	19E06	331	406	423	Crisaborole	0.441799	0.177764	0.421331	0.346965	no hit
1J13	19E07	440	433	393	Avanafil	2.32593	1.36518	-1.05579	0.878438	no hit
1J15	19E08	405	301	321	Salinomycin sodium	-2.16018	-2.28595	-0.418575	-1.62157	no hit
1J17	19E09	360	465	438	Enocitabine	-0.756427	1.18939	-0.808516	-0.125185	no hit
1J19	19E10	444	405	406	Dilevalol	0.909977	-1.45877	-0.00588767	-0.184894	no hit
1J21	19E11	340	513	605	Repirinast	-1.98232	0.0233869	0.664186	-0.431584	no hit
1L03	19F02	543	315	512	Ebrotidine	-1.62564	-1.17672	0.604691	-0.732555	no hit
1L05	19F03	303	499	438	Nedocromil sodium	-2.27136	0.737399	0.423828	-0.370045	no hit
1L07	19F04	388	329	598	Frovatriptan succinate	0.0461919	-0.929403	0.141796	-0.247138	no hit
1L09	19F05	399	477	349	Vonoprazan	0.574252	-0.425501	-0.507366	-0.119539	no hit
1L11	19F06	464	393	655	Azasetron hydrochloride	1.4851	-0.971718	1.04363	0.519004	no hit
1L13	19F07	435	469	395	Buformin	1.29521	1.00085	0.85214	1.0494	no hit
1L15	19F08	400	417	492	Propanidid	0.647321	1.3118	1.57566	1.17826	no hit
1L17	19F09	411	283	281	Lomitapide	-0.464012	-0.580449	-2.37792	-1.14079	no hit
1L19	19F10	426	617	537	Rimonabant	1.24045	2.01876	-0.740653	0.839522	no hit
1L21	19F11	373	611	383	Flupirtine	1.35079	0.556434	0.682156	0.863126	no hit
1N03	19G02	436	520	502	Cinacalcet hydrochloride	-0.600895	0.530604	-1.41557	-0.495287	no hit
1N05	19G03	300	481	363	Ibufenac	-0.51887	0.366549	-0.22799	-0.12677	no hit
1N07	19G04	336	649	428	Mofezolac	1.1101	1.6012	-0.148331	0.854321	no hit
1N09	19G05	499	390	399	Hopantenate calcium	-0.423829	1.04318	-0.607317	0.00401292	no hit
1N11	19G06	453	522	410	Pyricarbate	0.540056	-0.156249	-0.195349	0.0628192	no hit
1N13	19G07	447	352	541	Phenoxypropazine dihydrochloride	0.669062	-0.113188	1.6155	0.72379	no hit
1N15	19G08	476	562	536	Valganciclovir hydrochloride	-0.251005	0.0136065	0.570974	0.111192	no hit
1N17	19G09	551	464	705	Sobuzoxane	1.37046	0.125935	0.603623	0.700005	no hit
1N19	19G10	393	525	650	Cefozopran hydrochloride	1.90847	-0.214758	1.18626	0.959989	no hit
1N21	19G11	531	355	511	Oseltamivir phosphate	1.4709	2.17094	0.17233	1.27139	no hit
1P03	19H02	127	95	202	Vandetanib	#NA	#NA	#NA	#NA	#NA
1P05	19H03	492	466	396	Bromfenac	-0.458822	-1.63516	-1.7061	-1.26669	no hit
1P07	19H04	466	530	470	Acetyl spiramycin	-1.2296	0.165638	0.877061	-0.0622987	no hit
1P09	19H05	326	492	417	Talampicillin hydrochloride	-1.32018	-0.0451451	0.845587	-0.173246	no hit
1P11	19H06	442	608	535	Cinepazide maleate	-1.33151	0.541253	0.23001	-0.186749	no hit
1P13	19H07	503	620	563	Procaterol hydrochloride	-0.183464	1.27989	0.0742317	0.390221	no hit
1P15	19H08	564	578	621	Chicago sky blue 6B	0.0959307	-1.14828	-1.52972	-0.860692	no hit
1P17	19H09	523	568	450	Etiroxate hydrochloride	-1.48958	1.38554	-0.876588	-0.326877	no hit
1P19	19H10	503	587	479	Hippuric acid	0.589359	1.43439	0.193752	0.739166	no hit
1P21	19H11	575	508	575	Riboflavine	0.393801	1.03724	1.67883	1.03662	no hit
